# Supplementary material for: Application of Conservation Genomics to Investigate the Role of Pathogens on the Migration of Sea‐Run Brown Trout (Salmo trutta)
Source: J Fish Dis. 2025 Jan 8;48(5):e14045. doi: 10.1111/jfd.14045 (PMC11976201; doi:10.1111/jfd.14045)
Supplement: Supplementary file 1 — Data S1. [file JFD-48-e14045-s001.csv]

	vial	Spp	river	CL_H2EB1_672	CL_HLA21_G1_684	CL_ICLP2_674	IS_IFNa_282	IF_ES1_668	IF_IL11_291	IF_MMP13_315	IF_MMP25_316	IF_TXN_683	IM_ARRDC2_663	IM_CLEC4E_666	IM_GLUL_670	IM_H1F0_671	IM_NUPR1_677	IM_ODC1_678	IM_TAGLN3_681	IS_B2M_182	IS_C5aR_577	IS_CD83_579	IS_IL1B_295	IS_MHCI_313	IS_RIG1_361	IS_SAA_370	MRS_ATP5G3_181	MRS_NKAB2_328	OS_CCL19_578	OS_CCL4_195	OS_CEBPB_665	OS_CFTR_I_206	OS_HBA_254	OS_NAKATPASE1a_330	OS_NAKATPASE1b_333	OS_RGS21_597	TM_FKBP10_4_583	TM_HSP90a_15_269	TM_HSP90a_6_271	TM_MAP3K14_308	TM_SERPIN_20_379	TM_SERPIN_9_380	VDD_HERC6_77	VDD_IFI44A_81	VDD_IFIT5_2_83	VDD_MX_86	VDD_NFX_87	VDD_VHSV4_107	VDD_VHSV_108
1	2019_FW_1007_L2266	CONTROL	CONTROL	0.532200381	0.345887386	-0.041309536	1.03118026	-0.80365291	-1.55566112	-2.25396021	1.0278291	-0.08442086	-0.1725593	0.40706736	0.03487755	-0.367772524	-0.39780712	-1.3009311	-0.66883225	0.000506976	-0.26795353	-0.96523847	0.22793537	-0.581812397	1.60169403	1.22753091	0.46947271	1.003074064	2.37767915	2.25572302	-0.97905983	0.70808524	-3.13293356	1.180594849	0.7296284	-1.49003294	0.63738257	1.47199811	-0.53862756	-0.05801011	0.76856459	1.97719526	2.46400694	3.95881793	4.05063344	2.49064194	2.34670779	1.59527867	1.75321063
2	pool_IHNV-_4089	CONTROL	CONTROL	-0.245410543	0.183906932	-0.37771689	-0.264617435	1.852604761	8.985290045	2.086402273	2.662002675	0.930872985	4.064026215	3.065007785	0.072497195	-0.584659467	-0.817317915	-0.092323875	-1.440843795	-1.907626533	0.981030745	-1.353754375	0.912797915	0.467212304	0.038499505	5.230239735	0.216127775	1.403646609	3.274851955	0.373916675	0.993355035	0.025289865	-2.634332745	0.140214431	0.667691579	-2.828089405	-0.421063045	0.697545575	0.558891535	-0.035801765	3.269646555	2.155665065	-1.209251395	6.003178735	2.463633285	0.380215965	0.754741375	0.441464565	0.069379145
3	pool_IHNV+_4089	CONTROL	CONTROL	-1.125530542	-0.314606881	-2.120476232	2.72372222	0.85260784	2.18845076	3.418447729	3.95165828	1.903058674	-4.57559166	2.5253178	-2.19622027	-1.391350554	-1.09503592	-0.64071856	-1.86532731	-0.728624866	0.93946047	0.05396648	3.45407401	0.971141459	3.22667385	4.0441081	-0.53037338	0.354899629	4.565337202	2.43674622	1.44841455	-0.59911035	-6.63291644	-0.977660553	-0.441082635	-2.41868507	-1.32023841	3.48423721	1.322835	0.27627839	1.45557562	-4.29922096	3.72149095	8.82515164	6.372454071	4.153219172	3.92801202	2.914734954	2.97094352
4	B7809_IM-_4089	CONTROL	CONTROL	1.127802413	1.145191379	-0.283576649	-0.2772303	1.39612189	-7.36740702	0.3179636	0.24681308	0.81347506	-5.08664631	-1.02080525	-0.88798584	0.314639275	-0.68602479	-2.58922011	-0.67741332	-1.599536811	1.25746399	-0.17484402	0.24348743	1.476961016	1.05001443	-1.90294169	1.035185532	1.387253738	1.24332524	1.89390929	0.30944993	0.30342766	-7.36333933	-0.009789855	1.213921381	-1.32489497	-0.14465742	-1.57245687	-2.96575491	-0.51245105	1.42760086	-2.92599132	1.31551738	5.55256978	0.90218704	0.75931147	0.82557418	0.93756584	0.82900147
5	AQ_pool1_4089	CONTROL	CONTROL	-1.001303787	-0.349180098	-1.880579892	0.10069419	-0.17318189	-0.54859964	1.911075742	3.23619576	0.81739782	-0.5820578	3.07389883	0.16242258	-0.783425694	1.58063433	-1.36117649	-2.29629638	-1.482998803	0.886141	-1.23448579	-0.89332747	0.234132919	-0.13392486	2.32946256	0.540308694	-0.298775512	1.14928145	-1.46076121	1.34316016	-2.37872197	-5.16283547	-0.549305253	-0.484230763	-1.30361765	-1.47288469	1.03240483	1.24182984	-2.52496835	2.04185184	-2.90296368	-0.9015323	4.16939536	1.48465118	-1.25213287	0.00989136	-0.78577599	-1.20741508
6	101	Salmo trutta	stjordal	1.785545376	1.316247019	1.439411712	-0.214469125	0.462026055	-8.192288445	2.346841025	-0.612657465	1.374404835	2.079748375	1.185932365	1.149229675	0.945214875	1.608750875	2.232906865	0.063114935	-0.079320996	-0.680584315	1.074108845	0.335815865	1.841503841	0.755058705	-0.296928855	1.387795619	0.001919239	-1.204616705	0.327367325	2.078778305	-3.230886425	2.43617818	1.318460959	-0.392933488	2.333156705	-0.780036915	0.633784895	-3.204020205	1.190684815	2.052724515	2.633355755	-0.404354385	-7.161561405	-0.088467705	-1.737438515	0.641465215	0.470104695	1.032705685
7	102	Salmo trutta	stjordal	2.792255879	-0.102084326	1.584523203	-0.280862205	-1.344744095	-9.098617315	1.746390405	-0.982338075	1.930471935	2.227295525	0.619801695	0.437061565	1.760382461	2.206227335	1.308838095	-0.095513415	0.480288723	-2.368222355	0.201715075	-0.142652865	1.327369377	-0.726586055	-0.308412605	0.786392705	-2.676300081	-3.326692285	1.563529165	1.643263315	-5.403664975	2.407647895	-1.450599598	-1.567005648	3.113484975	-3.460915905	-0.810060905	-1.230337575	0.054010605	1.836272865	2.784331885	-0.300964465	-1.237101025	-1.723728175	-2.596080425	-0.663326145	-1.042228575	-0.667215155
8	103	Salmo trutta	stjordal	3.556794065	1.124928107	2.700129841	0.196988845	-0.880744295	-1.632861535	2.658435305	-0.507728125	2.712923965	1.064849685	1.340984425	0.739030715	1.619925573	1.926987965	1.416608075	0.765348705	1.287591512	-1.674735785	1.285032575	0.961560965	1.352059252	0.789313895	0.357624595	1.004640335	-1.795820081	-4.632050765	0.042978375	3.237128665	-5.686410725	2.463250024	-0.661603068	-1.685514848	2.122172435	-3.377896585	0.810542055	-2.153046005	0.067605295	2.194910075	1.325530485	-1.626026395	-1.886770635	-1.024915675	-2.285284265	-0.166008985	0.168113155	-0.433463315
9	111	Salmo trutta	stjordal	1.825531387	0.168147494	1.565685445	-1.803869245	-0.796692865	-2.328719335	1.189454285	-3.016608375	1.738587532	0.108088965	0.081914845	0.244366055	0.558161575	0.809653985	-0.225927755	-0.157236712	-0.072845828	-0.019291465	0.847665635	-0.040472895	-1.037050336	0.171447955	-0.792458415	-0.171542335	-0.583866707	-2.992149805	0.560020295	1.717875475	-3.399280535	1.072682399	-0.558524328	-0.785386142	0.744221153	-2.117106865	1.657243975	-1.348039055	-0.742441995	1.524663635	0.401671145	-1.166150735	-1.858197215	-1.048553025	-2.421936385	-0.780715825	-0.350294605	-1.508888505
10	113	Salmo trutta	stjordal	2.478557468	0.242156797	1.805602674	0.41693752	-1.54360129	0.69818126	0.61821131	-1.19920096	0.97228518	-2.82327019	0.3425289	-0.37871985	1.838642177	0.00038275	-1.43518133	-0.32471193	0.145793201	-1.70231275	0.72110445	0.56159947	2.452969285	-1.0566855	-1.28224172	1.05295294	-2.296535596	-3.81261575	1.16614911	0.8196924	-7.29229606	1.42021896	-1.170078873	-2.888910113	2.35568043	-3.07174135	-1.1607763	-1.43067699	0.35374079	1.50855198	2.63655894	-0.91793578	-0.87002737	-1.42411409	-2.76934609	-1.2204602	-0.71737822	0.16406632
11	115	Salmo trutta	stjordal	2.74907853	-0.015431344	1.078203936	-1.215220875	0.186461445	-15.0635507	2.102212275	0.034208445	3.572656566	0.518007135	1.522997115	-0.474092495	1.828576833	-0.353092875	0.761632545	-0.832169375	0.146040898	-2.294845605	0.904961645	-0.501511275	1.390751317	-0.593696025	0.400059545	1.522543585	-2.303617411	-3.399448025	2.311827545	1.592783695	-6.688307655	3.21412375	0.160009062	-2.150308888	2.720988987	-2.138073545	-0.090900225	-1.101654405	-1.440483685	0.808724075	2.336104215	-2.270828185	0.282198055	-1.682931915	-2.277486805	-1.304688215	-0.790691295	-0.337352245
12	116	Salmo trutta	stjordal	2.732630374	-0.912538201	-0.037206482	1.06274006	0.2682278	-5.80507222	1.68229322	-0.06557877	2.68026546	-0.90076453	2.37557662	-1.03719453	1.608949188	-0.47161354	0.31634471	-1.02461382	0.870094299	-1.03467228	0.54507064	-0.72479425	0.08869773	-0.39193539	0.38880612	-1.88496914	-2.840724936	-2.87301033	4.10328161	0.00835039	-4.54330098	2.303624877	-1.567261253	-2.879614043	1.834335316	-2.76691048	-0.99039001	-7.2164152	-1.53226757	0.22137384	-0.81380881	-2.02093681	-5.78623328	-0.48982021	-2.71976881	-0.58940478	-2.01369026	-1.61145667
13	117	Salmo trutta	stjordal	2.205333149	0.694284181	2.365099249	0.10686976	-0.48635071	0.08458681	2.35934149	-0.04746997	2.00848147	2.9367932	0.12157209	0.86875599	1.347542937	0.89970566	1.33493123	-0.24376827	0.641148473	-2.17526287	0.83881955	0.69179252	-0.310229572	-0.32608871	0.56890127	0.2634528	-1.393102966	-2.2391162	2.03652683	2.84951309	-5.97598893	2.126255464	-1.560381253	-1.905939463	2.303756272	-2.4871105	-2.57988553	-2.33451258	-1.55930567	1.76765409	1.71503837	-6.01869374	0.85623073	-1.17978432	-2.58358649	-0.6281611	-0.65993798	-0.90134374
14	119	Salmo trutta	stjordal	2.651762853	0.752658721	1.892976305	0.10831392	0.8079621	-1.42532349	2.330600102	-0.13599441	1.50375074	1.72682373	0.94677625	0.47789816	1.256347561	1.30026986	1.15973416	0.52826307	0.808585092	-0.06356717	1.01172251	1.03034109	1.300955194	0.39089201	0.63793498	0.95161555	-1.309109476	-1.2973489	1.38357804	3.49198823	-4.00506714	1.166246106	-0.220339693	-1.106856993	3.232084297	-1.31424576	2.2064671	-1.99265686	0.57006288	2.55523424	0.60155657	0.55309581	-1.02729935	-0.85173118	-2.20346573	-0.52897763	-0.12845696	-0.15326777
15	120	Salmo trutta	stjordal	2.443307767	0.910072967	2.308451015	-0.259032035	-0.228580235	-0.629565545	2.502821147	-0.923542285	1.449879355	0.976535055	1.662654235	0.878477875	1.498031618	0.617134365	1.136033705	0.777096215	1.213977414	-1.267224285	1.592102255	0.041754195	2.07664708	0.366472055	2.968959705	0.511048245	0.016484959	-3.002804875	-0.553601535	3.164200855	-3.152559895	2.995109718	0.541069532	-0.413876808	2.655606717	-0.525171885	0.482789955	-1.277612635	0.245295535	2.166116665	1.777618885	-1.718063285	-2.467162045	0.751189215	-1.566135845	-0.212352355	0.132363715	0.339391825
16	121	Salmo trutta	stjordal	1.855696546	1.010427798	2.189906329	0.62262151	0.942169	0.89616426	2.796754938	-0.05950565	2.31384027	2.2462074	0.8146027	1.34624257	0.556859088	0.14153299	1.15686027	-0.25214304	0.527574996	-0.22464321	1.24399522	0.69285195	-4.250551788	-0.15271895	0.38852737	0.97357682	-0.092398726	0.37687301	2.90788655	3.38722098	-3.64757969	1.71849339	0.102814637	-1.197603663	1.07498194	-1.7368852	0.09598372	-0.10019541	-0.76705085	2.08149326	2.07361009	-1.04178197	2.41833519	-0.54962309	-0.34542633	0.24055627	-0.07794406	0.19689008
17	123	Salmo trutta	stjordal	0.75324078	0.676494212	0.322248071	-0.946379925	-0.767537745	-2.588934795	-0.307955395	-0.898810705	-0.012417185	-4.085786425	-0.450795155	-1.445130625	1.084196997	-0.759278255	-1.150419855	-1.150348185	-1.028639536	-1.793441325	0.165379305	-0.670033435	0.198742052	-1.157318945	-1.435094385	0.584155319	-0.189794366	-1.374387735	-0.185333705	-0.745073645	-3.238037065	1.731158364	0.765841224	-0.440573307	1.03908868	-1.688449475	-0.027462435	-1.390993225	-0.066430445	1.210032375	-2.424463815	-0.073899405	-2.103336995	-0.776267715	-3.105753335	0.368887125	-0.169396195	-0.082557685
18	125	Salmo trutta	stjordal	0.201075762	-0.016589375	2.157133704	-0.512585165	-1.746190975	-0.858451445	1.986084415	-0.082146335	2.430805795	0.927002625	2.109425085	-0.440819455	1.843183784	0.701896745	0.797518795	0.183458865	1.230010433	-0.848635195	1.341259715	-0.139524785	-5.672983503	-0.216136455	2.550923195	-0.228070035	-0.942476191	-3.299930955	-0.980956575	2.759703235	-3.489867965	0.933823636	-0.542190458	-1.255903548	2.779717613	-2.039161015	-2.392900865	-2.819927575	0.292160915	0.702925705	0.078184045	-6.334296585	-4.860909555	-0.590788045	-2.827403205	-1.143421285	-0.500984125	-1.482043175
19	133	Salmo trutta	stjordal	2.179612007	0.850561083	-1.983847317	-1.991079395	-0.894202465	-2.315108055	-0.950245405	-0.081926045	1.733185055	0.801818965	1.087893695	-0.325627685	1.385423148	-1.422161665	-2.790899995	-1.643206845	0.253877491	-2.726859655	0.215765965	-0.986536825	-2.012330713	-1.820402315	-1.485526275	-0.587708805	-2.727395001	-5.435021655	1.180619675	-1.976429425	-5.321732085	1.316692195	-0.800418808	-2.038936358	-1.385992345	-2.722883645	1.867427235	-2.770036045	-1.344764695	2.481445715	3.819989495	-2.079576045	-11.69808949	-0.995191265	-6.675933005	0.087757615	-0.984053305	-1.071857515
20	134	Salmo trutta	stjordal	1.821654952	1.492674881	4.081080325	1.903224615	-1.312625995	-0.605256715	4.663848952	-0.005945275	3.657915605	2.746244185	1.999886075	0.607114265	2.301699876	1.675863995	3.134167625	1.272549275	2.645096832	-1.279473735	1.766388575	1.093173115	-1.433015323	-0.200581495	0.053610145	-1.585654275	-2.720798141	-3.486119975	2.213220185	4.010428415	-6.218099445	3.289972696	-3.122339788	-2.891303828	3.288437509	-2.565511885	1.768154265	-2.258064675	-1.636018735	3.398298475	2.193086395	-2.906061555	-1.207260345	-1.195611855	-2.285643275	1.495219925	-1.651386155	-1.350227255
21	141	Salmo trutta	stjordal	2.399901677	1.247161135	1.742741699	-0.572424405	0.056426485	-7.263486065	3.121435448	-0.770792215	1.556167405	0.923730255	0.098328865	0.687190635	0.285706423	1.475736235	0.411230705	-0.263816835	0.818667688	0.191798765	1.392743595	0.991541795	1.610345209	0.588299905	0.439278395	0.060798625	-1.045179411	-2.155779655	1.578570715	2.728687525	-2.980043065	1.154945014	0.296761192	-0.567363418	2.733999931	-1.806781395	2.205944455	0.307858315	1.225658605	1.861377555	1.904609455	-0.512367195	-0.323148655	-1.191737445	-2.594350355	-0.375611445	0.318961505	0.048510575
22	142	Salmo trutta	stjordal	3.112753461	0.49473167	2.306689507	1.13468767	-1.39943021	-2.31227436	2.82346031	-1.38632144	2.16631025	-1.04186863	1.5726901	0.06054443	1.071077406	0.79164288	0.55612064	0.24390857	1.819441762	-0.69462036	1.19612119	1.59032292	-29.6584958	0.30320438	0.76354835	-0.0934379	-2.519464446	-2.11998758	4.73623161	2.44463969	-5.82294559	1.42878334	-1.429799493	-2.342784413	3.486256519	-3.38107362	0.42117986	-1.34994635	-0.92280933	-0.1091944	0.8415649	-0.26416264	-0.65067224	-0.66293824	-1.13622606	-0.68696751	-0.2034118	-1.0158598
23	143	Salmo trutta	stjordal	1.900787954	1.327662516	1.774269239	-0.904040645	0.401838145	1.645899345	3.37795287	-0.914074215	1.274992395	1.771836495	1.017635385	0.555678885	0.106663753	0.812338315	2.230103495	-0.645753865	0.594066533	0.449054665	0.463232195	1.032244225	0.448481677	0.893884205	1.025428635	1.012715111	0.638470857	-0.021103845	1.916505755	3.529397038	-1.706791705	2.304743998	0.54983316	0.664087572	2.734840448	-0.600784165	3.236954805	2.461149155	2.326949215	3.801275555	1.755420905	-1.033272295	-2.078334125	-1.252383105	-1.535370075	0.792379815	0.743140625	-0.337200955
24	144	Salmo trutta	stjordal	1.705991184	0.085803882	3.103507511	0.96276605	-1.5954424	1.48832561	3.415899176	-0.62412584	1.43250608	3.43414975	1.78902162	0.91531403	1.084946994	1.13469979	1.95541078	0.3440846	1.116588791	-0.78312861	0.86385291	0.92148761	0.263754879	-0.18296577	0.7255924	-0.66605148	-0.672569076	-3.7143847	-1.49071465	3.54713883	-4.85750589	3.418671424	-0.233387363	-1.440706673	0.69518997	-2.8343284	3.06605109	0.85417007	-0.74655832	3.7730997	1.68204232	-6.22109253	0.68429791	0.18941349	-2.15976301	-0.31124991	-1.17526894	-0.90377564
25	151	Salmo trutta	stjordal	1.666088156	-0.303888983	0.826994517	0.574549185	-1.893927975	-1.249201095	1.263356215	-0.102165625	1.243218935	1.638355715	2.789758285	-0.766996415	0.912732414	0.910216495	0.651176615	-0.270726415	-0.173485845	-0.230451325	0.768301855	-0.454285195	0.620071947	0.456964495	0.040524165	-1.130231335	-3.609795741	-3.043639895	0.288993075	1.769992395	-5.442688145	-0.055589655	-3.666834038	-3.479360688	1.300752419	-2.468087015	-1.505038565	-2.751465645	0.465567005	0.477075995	-0.023329115	-2.911793945	-3.754202275	-1.898575275	-2.691503615	-0.873128285	-0.567868185	-2.267697465
26	152	Salmo trutta	stjordal	2.60076207	0.462632829	2.458272535	0.811078265	-0.308916075	-11.73884207	1.865657675	-0.482073755	2.791576104	-0.339448105	2.094950865	0.148910035	1.513607938	0.541665495	-0.709642165	-1.087005235	0.671658215	0.903885965	1.902432025	0.110640275	-0.900558955	0.411338145	0.203654615	0.122049275	-1.284916511	-1.378309145	2.605658745	1.924057555	-4.207256545	2.34882423	0.10161977	-1.122497938	1.965816935	-2.230973885	1.768399595	-1.986425715	0.840707095	0.864342735	-2.869346035	-0.632465995	-1.685570225	-0.381254755	-2.158426655	-0.375620145	-0.367189475	-0.271108805
27	153	Salmo trutta	stjordal	2.805853608	1.48104329	2.455240316	-0.029787885	0.601953925	-10.74531197	4.365091202	-0.477354355	3.464646415	1.748990135	2.177138325	1.685022195	2.041208059	1.793498625	2.041553295	1.176502475	1.948614694	-1.457346185	1.348686455	-0.122093705	-0.565935913	0.196656185	0.048016465	0.905082595	-1.044711891	-2.885674585	0.489835815	1.591353715	-5.450961905	1.862009635	-0.126945688	-1.480508768	0.428869275	-3.029538755	3.104537065	0.465600165	-0.496168675	3.103386905	-0.745491445	-1.729134145	-0.346582535	-0.341635755	-3.232613135	-0.828027675	-0.366335815	-0.657686155
28	155	Salmo trutta	stjordal	1.668564086	1.199313886	1.449460941	-1.256068475	-0.616832625	-3.596733235	3.538063283	-0.859887845	1.536257115	2.262486165	1.532617315	1.501991725	1.629388992	2.061390545	2.415986765	0.485534335	0.673003694	-0.120678025	-0.520983655	1.220524705	2.4710835	-0.265255165	0.231857695	0.732511845	-0.025743406	-3.061873855	-0.206255465	0.885169895	-3.045015175	1.523657931	0.74341874	-0.420440775	1.143996459	-1.354308965	2.811279635	2.885897875	1.085322245	3.931027885	3.863671925	-2.145363825	-6.931819565	-1.705374975	-3.417647205	-0.861793375	-0.589597035	-1.431659555
29	162	Salmo trutta	stjordal	1.399759438	0.52638487	0.798527017	-2.02926945	-0.65408252	-10.53485543	3.698964438	-2.10527511	1.6215582	1.38364931	1.99974101	0.78769103	-0.197259344	1.47216336	1.01014635	-0.15467057	-0.305298318	-0.05623784	0.93988305	0.66911643	-0.143064233	0.25727013	1.94324845	0.0747681	-0.757562506	-1.64437171	0.53077937	2.45525139	-3.63195432	2.175029687	-0.114637323	-0.836326163	1.854492242	-1.98858279	3.97646441	0.63848641	1.9888511	2.62407079	2.08458082	-0.68519437	-6.0123694	-2.78078771	-3.38479434	-0.93494172	-0.61688464	-2.26078255
30	163	Salmo trutta	stjordal	1.061397295	0.756285647	1.273606923	-1.56575523	-0.6781282	-4.03750354	3.195544818	-1.96305427	1.09760504	2.56349357	0.88548306	0.63484082	0.507046659	1.59677672	2.109695845	-0.37964866	-0.455808906	0.52026989	-0.39115046	0.41128086	0.619043324	0.0213387	0.59679542	0.12889589	-1.430092656	0.48765607	1.30769664	1.47482412	-4.17982616	1.923895254	-0.157973508	-0.6164987	1.400138195	-2.06995473	2.66013815	1.54371825	1.05615146	2.38762135	2.64100935	0.47806487	-6.2958918	-0.21264231	-1.12611634	-0.11119316	0.07715005	-0.87889443
31	164	Salmo trutta	stjordal	1.077176494	0.880670631	1.265632462	-1.44905055	-0.40302333	2.00071989	4.013812927	-1.50003959	0.35025294	1.01608383	-0.3024724	0.84346835	0.61475939	1.02780643	2.24673508	-0.34141999	-0.397630896	1.8907816	-0.38097164	2.08221983	-0.508805048	0.29140838	0.4265781	0.482903469	-0.161673596	-3.64248473	-1.02711698	2.16717929	-1.9498658	1.149262771	0.619981327	0.014784991	1.254014666	-0.98537718	3.49273159	3.12685733	1.51978961	3.24891026	0.09106548	-1.46931675	-2.82758388	-2.26136109	-3.0293722	-0.96958039	-0.2337167	-1.71818151
32	S01	Salmo trutta	beiarn	2.364180439	0.547848986	3.429043377	1.44257796	-0.80496356	1.1838655	0.834583	0.85563447	3.45449562	-0.00379662	1.38386674	-0.2376106	2.701932263	0.43331629	0.55092055	0.27686774	2.1143626	-0.90308146	1.04537224	-0.32560918	1.455234253	-0.18510725	2.16636948	-1.68676029	-2.879091546	-1.74189532	1.43626173	1.04666038	-4.7755022	3.164251342	-1.377805833	-3.775688103	2.36885065	-3.36701274	-2.37153165	-2.4513647	-0.57878431	0.01660773	-0.12386166	-2.1815715	-5.5783629	-0.41072177	-2.05461796	0.42257147	-2.07262745	-1.34651297
33	S02	Salmo trutta	beiarn	1.62463731	0.918394055	2.844350063	1.102330905	0.369959765	-0.060552235	0.679429135	-1.437206445	1.312988885	2.903280105	-0.803802005	1.460600475	0.676674903	0.761154935	1.164680625	0.084840555	0.392124969	-1.403187755	0.471471925	0.137779275	1.161787406	-0.054667455	0.312924815	0.730355077	-1.531670351	0.265727985	2.445305575	-0.144372525	-3.282318025	1.739733871	-1.311789768	-1.465470438	1.325475064	-1.744195185	-0.513710175	-1.405752975	0.019277455	0.825576605	-0.096001195	-0.483716135	-1.563483635	-1.354911095	-1.644413325	-0.248788725	-0.469615595	-0.713224695
34	S03	Salmo trutta	beiarn	-0.237794712	-1.484358957	0.253915457	1.51067474	-2.21243419	-11.70988025	-0.85883534	-1.77440364	0.93751835	-3.34553596	1.28733531	0.18319295	0.250446447	0.06081743	-0.8340282	-1.3578315	-0.238194922	-1.25397135	0.23786593	-1.56817721	-22.00500649	0.36990957	1.86772615	-0.98553334	-1.616091836	-0.32328178	3.30808805	-1.19937786	-4.31891378	-0.067506767	-1.163670973	-2.684405573	0.958914536	-2.74655122	-2.27818155	-7.72704799	0.03305403	-0.69097358	-1.90779079	0.6613362	-2.17210542	0.77153439	-0.61182399	-0.20592151	-0.71314656	0.40433633
35	S04	Salmo trutta	beiarn	-0.526312601	-1.245729321	1.425950448	0.41658217	-1.3021876	-4.20131289	-2.36949115	-1.91896202	2.02447697	-0.38872494	0.72790506	-0.79596649	2.1631225	-0.13576752	-1.79451055	-0.09957818	1.886038711	-1.78460574	0.56825546	-0.37137757	0.104709852	-0.5570289	-1.5443106	-1.44538009	-3.176845306	-7.66140593	-0.07313335	-1.55620648	-5.76765803	2.29770239	-2.081978773	-3.813430623	-0.47604766	-2.60252693	-3.89372355	-3.58996545	-2.93996317	-0.48946357	-0.03508941	-1.01460806	-7.57125024	0.65761293	-1.65910194	-0.60292447	-2.10821907	-1.04703625
36	S05	Salmo trutta	beiarn	0.100792559	-1.466493151	0.508664308	0.75085318	-0.89766973	8.29892318	-1.20716153	10.27838026	0.33336653	11.1960905	-0.53333279	-2.07778134	0.525378306	-0.8893799	0.04288688	-0.76091099	8.153900998	10.23853847	0.50337589	11.07283389	-1.947409988	10.98177333	-2.94743679	-5.10441055	-3.974948766	8.86503887	11.94219993	1.48468405	6.4213044	-0.00559236	-4.792376183	-5.870405453	2.49684622	-5.34518861	-0.95787794	8.42697865	-3.44567276	-2.89274621	-1.33100011	9.95202792	9.58799115	10.8507967	9.32925063	-2.78120015	-1.42948558	-2.32305473
37	S06	Salmo trutta	beiarn	1.298342378	-0.135205953	0.002075023	0.31823197	2.972249788	-2.09063183	-1.11734344	-0.16695244	2.06575577	0.23831409	0.80370756	-0.08438673	0.529471402	-0.5832637	-1.74598475	-2.3469655	-0.827643525	0.33913757	0.51685842	-0.23020318	-0.301985509	-0.63875144	1.39944511	0.213705418	-2.205800106	-1.42033089	2.71366817	-0.07660633	-4.18516064	0.213480883	-1.176245954	-2.502562193	-0.497782725	-1.40326489	0.60392864	-2.89609469	0.18211807	0.13296488	1.17731055	-1.54265861	-0.44533826	-0.54514399	-1.63270192	-0.91282221	-0.66680919	0.05673485
38	S07	Salmo trutta	beiarn	2.350394709	-0.143847213	2.758398924	1.04109862	-2.57038263	1.76714948	-0.31729569	-1.45910895	1.09954975	0.77716691	0.96882295	-0.89330308	1.018367478	-0.84542559	-1.12503028	-1.33862747	1.190554412	-1.36912638	1.21132722	0.81351426	-19.57176209	-0.27090775	0.78239886	-1.19040428	-2.599599726	-1.19397522	3.74065617	1.84532299	-6.89627271	0.8856286	-3.057068773	-3.212856893	1.2876548	-3.41527908	-3.65225116	-1.68613064	-1.29136156	0.48270363	1.76548165	-1.55348922	1.65612998	-0.66994931	-1.42676965	-0.76067679	-1.21808552	-0.70966051
39	S08	Salmo trutta	beiarn	0.606385734	-1.154124286	1.255718123	1.059913765	-1.330419015	0.714156445	-2.243435415	-1.547775315	1.089310105	-0.034072615	-0.915438645	-0.604756295	0.471818169	-1.017429815	-1.412019535	-1.006789275	-0.738988377	-0.421655695	-0.402989945	-1.051341695	-2.820503933	-0.468498365	-0.313729085	-0.418634835	-2.517138511	-3.144715725	-1.676623745	-0.737462795	-5.587039635	-0.237971399	-1.792126278	-3.118943088	-1.079883415	-3.680117715	-0.117323665	-3.441181295	-0.744643025	0.261691965	-4.204207795	0.076720295	-4.249645615	-0.481034295	-0.971327775	-1.420557355	-1.172835175	-0.055216245
40	S09	Salmo trutta	beiarn	0.557991377	-0.257844427	1.238559206	0.46178616	-0.79828322	2.91552706	-1.34295379	-0.13055157	0.62360775	0.50578139	-0.19508576	-0.04537546	0.607284731	-0.60583305	-0.52254185	-0.624529607	-0.84713997	-1.51095109	-0.74379669	-0.29008752	0.428922354	-0.52659158	0.21301831	-1.25818798	-3.871123886	-2.81247209	-0.46596316	0.2707217	-5.29273929	0.149068858	-3.136230703	-3.321391683	-0.00835921	-2.08160123	-1.67716826	-2.23578834	-0.66499918	0.95310963	-0.02430563	-1.60585592	-3.46330233	-0.74697213	-0.9922945	-0.16202367	-0.38527874	-1.19597974
41	S10	Salmo trutta	beiarn	1.410660844	-0.32005392	2.015640745	0.15011622	0.74436092	2.57522296	0.7542488	-1.56119551	0.67092806	0.43534473	0.72540869	0.46596084	1.110991596	0.47616568	0.90214301	-0.17972075	0.698822793	-0.64664168	1.21600085	1.12998181	0.194188758	1.33334928	0.61394655	-0.08836653	-1.462209046	-3.53892396	-0.69627819	2.36773466	-3.78872582	1.535169356	-1.118330663	-2.173765333	1.977371226	-2.27899837	0.05067181	-6.43001592	-0.76253993	0.13384855	1.65108734	-0.04264536	-1.31894506	1.20567361	0.61548453	0.50143014	-0.13892306	0.60905115
42	S12	Salmo trutta	beiarn	1.867472976	1.397220698	0.925279938	0.40792001	0.83167342	-12.88052478	-0.09403428	0.24362945	0.05227345	0.46596429	0.42340804	-0.77900725	0.117817387	0.32483989	-0.37084242	-0.90361269	0.322980363	-0.68707906	1.24299286	0.70274858	0.899729623	0.15580015	1.36615344	0.45415603	-0.666993556	1.81912675	3.01905884	0.41076654	-2.78105635	1.591819742	0.551327755	-1.238898393	2.046478596	-0.70315813	-3.01638352	-1.75874625	0.45102754	0.53118011	1.03077847	-0.6725598	-0.26944631	-0.42337928	-2.39687834	0.82426833	-0.05171646	-0.01609706
43	S13	Salmo trutta	beiarn	0.307432498	-0.154858673	1.837423126	-0.14381106	-0.61193765	3.42683278	-0.24095028	-1.50387797	1.10999757	0.51784272	-0.2946351	0.45117086	0.794475897	-0.3117191	0.12687597	-0.16537409	0.409546848	0.43782306	0.65000247	-0.11493144	0.477121812	-0.39769174	0.61661568	0.49653086	-0.628588516	-2.29957466	1.4711494	2.51663461	-2.88591379	2.418927543	-1.512333163	-1.731389413	2.079756441	-1.09438344	-2.03615497	-1.67319215	-1.04190451	1.29044387	1.94520991	-0.71295628	0.10342374	-0.39462973	-1.95880317	-1.12639509	-1.13683153	-0.7150451
44	S14	Salmo trutta	beiarn	1.307406007	-0.229231539	2.028930587	-0.27740729	0.906920035	1.02823619	-0.03223671	-2.32997214	0.89890623	1.26332731	0.76127922	0.19470063	-0.13018226	-0.11972616	-0.2704692	-1.15910261	-0.20668134	0.09343396	0.03006016	-0.20713146	-6.186077798	0.29238468	0.55459182	0.058980279	0.158372397	-2.51113172	0.59015734	1.2236743	-2.54653087	2.400803482	-0.27187746	-0.881964089	1.586261515	-1.74094214	-1.89412809	-3.41134887	0.15945658	0.94291106	2.17826693	-0.82631574	0.68163631	-0.4977632	-1.89972602	-1.20886828	-0.35964539	-1.43872794
45	S15	Salmo trutta	beiarn	1.122847245	0.128496287	1.401584317	1.161622475	-1.232335205	-9.441204915	0.856800815	-0.065272105	0.669332725	0.996958805	-0.153542085	-0.245129745	0.77254041	0.293496415	-0.653480655	-0.468318977	-0.597059984	-0.349566075	-0.417878215	-0.421485325	-3.446731583	-0.276448305	0.211030005	-0.895353105	-1.264745612	-2.142594665	-0.557494345	0.179483615	-5.568789475	2.039273206	-0.129424694	-1.913426688	0.811700628	-1.750654425	-2.537987335	-6.364466675	0.295650275	-0.118708955	-7.336440805	0.317048465	-0.437605615	0.701967245	-0.942960245	0.014203435	0.238985685	0.082259055
46	S16	Salmo trutta	beiarn	2.627801324	0.417031995	1.78899959	2.01061996	-1.10745164	-4.87808934	1.87367838	0.43892131	1.82932879	0.00169165	2.41682731	0.36083403	1.394868344	0.76267535	0.69990155	-0.49840907	1.038943106	-0.87829145	1.64278516	1.01772152	1.06905066	0.80734587	1.27804153	-0.6078008	-1.359247676	-2.53960143	2.92801628	2.45503415	-6.20772338	3.157566643	-0.242351253	-2.011140573	2.763931896	-2.63073619	-0.08811771	-3.65791705	0.10870634	0.35349384	0.98982081	0.43529782	-0.53879948	2.11365654	0.14351072	1.3349367	0.1320652	1.4244388
47	S17	Salmo trutta	beiarn	-0.565039161	-0.910003276	1.245653553	-1.016150885	-1.369857315	-0.100921005	-0.197625215	-3.396962125	0.781930215	1.564193095	0.714591625	0.010243415	0.760276819	0.564657465	-0.253093225	-0.627261215	-0.340898904	-0.423091425	-0.247779415	-0.997298295	-6.623579463	-0.662866515	-0.466710045	-0.805417755	-2.444763521	-3.805838625	-1.833299025	0.876537695	-4.862770265	-0.970364425	-2.797921468	-2.497808778	1.386893143	-3.034657015	-1.492120195	-4.634844235	0.282945515	0.304595835	-3.515582305	0.014989695	0.308165525	-0.716111475	-2.406204585	-1.107428275	-0.707812635	-0.709697255
48	S18	Salmo trutta	beiarn	-0.018574158	-0.822824699	1.848175141	0.464239105	-0.721876545	-1.236848555	0.126860245	-2.384967165	0.721654055	0.552187745	0.095035665	-0.111914445	0.661191398	-0.030916525	-0.563746265	-1.355429345	-0.461401804	-0.084337055	0.710682485	-0.411353425	-21.42295025	-0.072378625	0.212072395	-0.729210985	-1.220843331	-4.134104625	-0.346988305	0.194919205	-4.801624895	1.777996571	-0.715848516	-1.798716393	1.897127089	-2.075850405	-0.109159085	-4.344541765	-0.360606715	0.536373485	-1.905694315	0.127532425	-2.719027565	0.889224835	-0.725097975	-0.550525465	-0.411344635	0.332590695
49	S19	Salmo trutta	beiarn	2.139883257	0.07609193	0.592120296	0.91677019	0.58786681	-12.36218382	1.90434285	-0.0667134	2.2601682	1.25578421	1.04117985	0.50366706	2.143789113	0.69932432	0.80997999	-0.23378103	0.850321382	-2.35168898	1.27380577	-0.37844768	-0.736402338	-0.36046536	1.19961615	-0.46588724	-2.278567226	-4.88194267	3.93161896	2.06292092	-6.99297868	2.120266054	-1.353315573	-2.529652143	2.950033344	-3.36554339	0.77351931	-5.89326036	-0.90239185	-0.52331795	-6.93920469	-1.52914637	-0.91963493	-0.80896537	-2.18264033	0.19148022	-0.97633961	-0.66188121
50	S20	Salmo trutta	beiarn	0.562694132	-0.435822061	2.074335177	0.830302105	-0.477698635	-0.285881815	0.715756195	-1.824453705	2.067179217	1.728142605	0.885979555	0.427349125	1.212313823	0.045147685	0.171052795	-1.265147355	-0.094956015	-0.994431365	1.258642945	-0.173639245	1.478178763	0.063958745	0.146571025	0.428558484	-0.832293497	-2.012012855	1.819576805	1.978013735	-3.972074545	2.551731435	-0.717487158	-2.095927648	2.281053519	-1.963523515	-1.721170645	-3.342340945	-0.256709975	1.181189795	1.745086365	-0.966430475	-0.689842035	-0.416170545	-3.066364435	-0.293076065	-1.075065295	-1.460814595
51	S21	Salmo trutta	beiarn	2.962560636	0.291798005	0.956035323	1.151803255	1.079208435	-1.581488105	0.423191755	-1.159836565	3.022624085	-1.817798205	0.594844265	0.015284155	2.325722818	0.155047275	-1.157026685	0.531168635	1.10566689	-2.686817405	0.963044485	-0.157685945	-3.107389913	0.590821585	-1.420661035	1.649832475	-0.348882691	-4.620662185	1.443231865	1.798297705	-4.074168745	2.331683465	0.631408792	-1.557622518	2.179141525	-2.276541045	-1.736076965	-5.346373785	-1.677409755	-0.484904365	0.479879965	-0.613567085	2.298720785	0.224187235	-1.645610255	-1.036880305	-0.815102655	-0.205756885
52	S22	Salmo trutta	beiarn	0.482642382	-0.075018705	2.162450947	0.750210595	0.214404595	-9.764498905	-1.495473035	-0.906668295	1.917624801	-1.417428955	0.115378515	0.526795195	1.22144931	-0.399840215	-0.891199445	-0.069938205	0.425983415	-0.649578245	1.127212835	0.409443755	-23.2677965	-0.025895515	1.120335985	0.256485315	-0.844799751	-1.971971825	1.200935995	1.747148785	-4.228845825	1.874855261	-1.293572088	-2.336238448	2.445669726	-2.594243405	-3.417185095	-5.425469285	-0.721061715	-0.611756365	-1.394423405	-1.172777415	0.975058535	-0.711143645	-2.142104105	-0.961190415	-1.090719205	-1.182434135
53	S23	Salmo trutta	beiarn	1.013202542	-0.908902228	1.887765077	1.455773425	0.299339495	-0.798517845	-1.057501185	-2.613723095	1.346502495	-3.066858535	0.237561595	0.374711305	1.529835489	-0.043435905	-1.394402315	-0.794782235	0.085591222	-1.263957385	0.966458265	0.014632995	0.881328333	-0.422895075	-0.459602065	0.705982355	-0.041160957	-4.014630935	0.815572105	0.320256545	-3.752035735	3.209890903	0.270106101	-1.900961208	1.269309064	-2.672105465	-1.890656205	-2.747249105	-2.321870805	0.952080005	1.451472945	-0.147229325	-0.302534255	0.686643245	-1.086216295	-0.698930555	-1.117664125	-0.336775135
54	S24	Salmo trutta	beiarn	0.082308007	-1.413654609	1.385174094	0.418707815	-1.659474925	-0.273847385	-1.522236325	-1.172928765	1.274080495	-0.808610415	0.135496685	-1.039614095	0.700420045	-0.500407615	-2.092385865	-0.732448895	-0.177252589	-0.300447795	0.908253035	-0.935503425	-1.700254715	-0.194127905	0.336548135	-1.627072655	-1.357402666	-3.771125935	1.152239575	-0.228113935	-5.191721285	1.478523882	-0.747603572	-2.608550068	1.433569525	-1.797678385	-1.342512155	-3.973373075	-0.172208175	0.740073385	0.516767385	0.189523855	-3.703262175	1.270349265	-1.085916825	-1.078647785	-1.303677995	1.356608715
55	S25	Salmo trutta	beiarn	0.455062792	-0.15032597	1.675572093	-0.25559777	-1.33537921	1.08895606	-0.60811234	-1.67193736	0.2728448	-0.33368941	-0.40119011	0.12896107	0.684575955	-0.27011199	-0.29159139	-0.619931766	-0.458680021	0.41470265	0.4408564	-0.1411605	-2.082588073	-0.24074898	0.49808761	-0.42676076	-0.457624592	-0.93421015	0.32203269	0.88913575	-2.96179173	0.989511576	-0.435441791	-1.905665869	1.765410701	-1.74134579	-1.12354381	-2.3153557	0.11674133	1.41511371	-1.66622132	-0.59021116	-4.09061712	-1.19716982	-1.61961167	-1.72045134	-0.6550614	-1.21187697
56	S26	Salmo trutta	beiarn	2.90392135	0.102019678	1.495435523	1.57636308	-0.79200451	-2.52558221	-0.27417438	-1.47200203	2.0174438	-1.78617648	0.53552899	-0.04606912	2.241084597	0.65241983	-0.41129133	-0.33723101	0.799087485	-0.92977983	0.65861101	-0.49333514	-3.268177358	0.12221097	0.20745567	-0.20095712	-2.904450516	-5.4221494	2.48644431	-0.10681724	-5.69423187	1.731617523	-0.142893413	-2.495107503	1.863686605	-3.06319552	-2.47244098	-2.70849012	-1.80878058	-0.6829382	-6.23743492	-0.87573289	-0.35298158	0.76780712	-0.76571275	-0.4097742	-0.52768928	-0.24827846
57	S27	Salmo trutta	beiarn	1.560669936	0.763598803	1.694459737	0.55318535	-0.17464328	2.23825756	1.268134145	-0.3045436	0.54735528	-1.10997379	1.51932034	0.59840085	0.434275355	0.09267879	1.13785305	-0.83530929	0.057235759	-0.42013853	1.91781318	2.27577694	-21.09213178	0.22682593	0.93611841	-0.82067436	-2.288902446	0.6488821	3.46380291	1.57245601	-2.94383004	-0.089376554	-1.037190063	-2.017578703	1.727429835	-1.60281383	-1.12337097	-1.22173631	0.6336618	0.49638184	0.99072606	-0.49862485	-4.13256731	0.13024052	-1.46199316	0.95607292	-0.07973215	-0.78635271
58	S28	Salmo trutta	beiarn	-0.425676469	-0.918071449	-0.056481209	0.455817055	-1.608186905	-4.258618055	0.469104925	-0.814433685	0.911570405	-0.106503315	0.786227965	0.027762525	1.040909834	-0.907923555	-0.261329015	-0.462739325	-0.353420259	-1.576090045	0.734174225	-0.352158965	0.478812482	-0.955345245	0.015929645	-1.229872825	-3.735564301	-4.694911145	-0.454515255	1.493169745	-6.497016465	2.351791709	-2.818346888	-3.586917878	2.055958301	-3.221095175	-1.363057005	-2.375363975	-1.276522965	-0.902460005	-5.402163855	-1.811162285	-1.898042155	-0.154411655	-2.931013435	-0.818359565	-1.662511285	-1.174561565
59	S29	Salmo trutta	beiarn	0.370990019	0.72623068	2.061013884	-0.43841197	-0.19215437	-2.74327685	3.267411142	0.84834729	3.004474847	-0.06676349	2.17375144	1.15243242	0.546339951	0.54474061	1.29929522	-0.99565338	0.083078811	0.20642173	0.95368938	-0.24652093	-0.279199506	0.38893634	-0.15695695	-0.82054051	-3.366008466	-3.10033926	0.53178359	0.88731912	-7.51607313	1.090339009	-1.607974423	-2.837358033	1.026435207	-2.61485043	1.43153679	-10.16791963	-0.85240813	-1.8107474	0.20496126	-0.41570782	0.13031426	0.47277758	-0.89228468	0.71654724	-0.49459211	-0.47654522
60	S30	Salmo trutta	beiarn	2.092222593	0.826081793	0.730023801	-1.091115	2.236793444	-2.15406066	3.047603447	0.852355	2.11893374	1.48077486	0.73526828	2.07573392	0.744871551	0.78120564	1.82021488	-0.26576042	0.179440942	-0.40615021	1.47590404	1.4755755	0.454631259	0.28228159	0.38268685	-0.2737302	-2.198156946	-0.52488775	0.60035679	3.1393009	-6.29476884	1.166237573	-0.345960503	-3.059091563	1.937423122	-2.3396944	2.18051365	-5.08664073	-1.16425542	0.68127916	1.5298199	-0.96227831	-1.03561646	-0.11106653	-1.25738475	0.8049908	0.01181606	-0.76919756
61	S31	Salmo trutta	beiarn	0.488243278	0.223451766	1.541670473	0.41120567	-0.17872253	-1.02638768	1.20863679	-0.45397777	1.78989406	1.77315888	0.71363293	0.82590811	1.151102442	0.18597822	1.08147646	0.337955881	0.249344815	-1.60817822	-0.38307252	-0.44995769	-1.997356548	-0.35247423	0.88439776	-0.10055992	-1.957622976	-2.83608989	0.48537704	2.13838104	-5.03601443	-0.80948284	-1.083967053	-1.810999113	1.617766637	-2.20133986	-0.79680984	-1.83257171	0.02120821	0.14910253	-2.49136098	-0.57179317	0.33852448	-1.03808097	-1.57209559	0.11518236	0.05724763	-0.14904298
62	S32	Salmo trutta	beiarn	2.038003777	0.173519771	1.471540145	0.67756096	0.3226179	-6.47804027	-0.28617551	-0.41296802	1.95495486	0.65943953	0.90595235	0.29784596	1.179006188	-0.23354412	-0.82970689	-3.28803996	0.145810944	-0.40584338	0.86823076	-0.33805972	-8.590315528	1.28700702	1.6902882	-1.09160462	-2.220695286	-0.42931205	1.13211896	1.68533559	-4.52150246	0.481391689	-1.885709513	-2.559574243	1.753547474	-2.58584076	-2.79897772	-6.4815285	0.11122216	-0.35714794	1.20401152	0.99213227	1.42101393	1.56484876	0.27822903	1.06001041	-0.1453964	0.80788857
63	S33	Salmo trutta	beiarn	2.514721562	0.587818149	1.962396207	1.38315475	1.079986968	-6.44186336	0.26458737	0.69451039	2.956617437	-1.02505043	2.20727388	-0.33263298	1.00937319	-0.67826887	0.03864152	-1.13792059	0.268243825	-0.59334593	1.40454105	-0.79727835	-2.122530268	0.41834745	2.08379081	-0.99366622	-3.133846666	1.1720581	1.79455317	1.18134412	-4.7726918	0.611699255	-2.000556683	-2.626029853	2.003872067	-1.862689	-2.05068528	-5.92964867	-0.08066013	-0.5574502	-0.10436645	-0.7051517	-1.72781248	1.02797943	-0.87323816	0.80355844	-0.71026336	0.44360367
64	S34	Salmo trutta	beiarn	2.229251987	0.468120284	0.817760413	-0.188819375	-0.647097545	-4.920917805	1.356289955	-0.526014955	1.859462195	1.497125375	1.514824185	1.173795825	1.683854962	0.886626255	1.311824185	0.254999005	1.399730469	-1.619865235	1.406145355	1.598860625	0.695305841	0.185492355	-2.047673315	-0.461348705	-2.364603101	-8.705848575	-0.172647315	0.777315235	-7.292626515	2.407828816	0.018257012	-2.286234438	2.369416965	-2.588638675	-0.476080475	-2.803471655	-1.437846745	-0.419926055	-0.625313455	-1.230323335	-9.803657855	-0.608548095	-2.168067055	-0.267012105	-0.592037515	-1.705597625
65	S35	Salmo trutta	beiarn	1.704991542	0.502870957	2.580392908	1.233157315	-1.476221525	-4.428303055	-0.344335435	-1.539817795	1.535981395	-1.033729795	-0.203786385	-0.074304425	1.496654102	-0.487584115	0.098090745	-0.939263865	1.042096745	-1.011985915	0.920661475	-0.126070175	-2.726862333	0.360543435	-0.605822415	-1.091613445	-2.656447841	-2.279809865	0.125290005	-0.696043565	-6.327817465	2.21504847	0.183668102	-3.306451038	1.985115898	-3.235847195	-0.083942585	-1.417674695	-1.095175875	-0.957186095	-6.792571445	-0.367301365	-4.020374445	1.375779935	-0.792576645	-0.177508565	-0.617157875	0.533238655
66	S36	Salmo trutta	beiarn	3.135000181	1.763043243	2.419514237	1.52181763	-0.76248894	-1.05160919	0.40667499	0.743225	1.92503934	0.516604	1.85292965	1.0413917	2.459448896	0.36595655	0.97264359	0.16468889	2.193063377	0.16102599	2.33784634	1.33176335	-1.761255228	1.21276454	0.42784439	-0.38137496	-1.354909526	-3.16429307	-0.86478695	1.77349061	-8.30223465	3.37376219	0.492078817	-2.223667473	3.33382131	-2.15500871	-2.35189157	-3.31999728	-1.21883961	-1.18565202	-1.75079325	-0.78028399	-1.23162996	1.15472938	-0.66016599	0.87596522	-0.12756593	-0.46543864
67	S37	Salmo trutta	beiarn	1.583815514	1.062399941	1.958168505	1.054384685	2.851918915	-3.241096485	-0.462564355	-0.369959195	1.859409095	0.585611345	0.094359815	1.017437645	0.224273262	-0.259604215	-0.103025125	-0.534913025	0.212957215	-1.167578805	1.040573185	0.974624015	-14.86750272	1.436800505	1.323164185	0.955555742	-0.940534221	2.736111535	3.785824055	1.366837395	-2.862273505	1.176415937	-0.713553868	-1.338213698	1.17906436	-0.878324765	0.751689355	-2.073329115	0.564819455	1.234002885	3.004140055	0.573792355	2.552030955	1.915601645	1.941022525	1.783836905	0.847538775	1.496323225
68	S38	Salmo trutta	beiarn	1.315347573	0.701296235	1.943485142	1.590310845	-0.845930095	1.554286555	0.023139995	0.211048655	0.337969355	0.689528065	0.082127635	0.223816975	0.087793843	-0.328692215	0.117138075	-1.392161415	-0.267185154	-1.839903895	0.923171465	0.362995075	1.469269792	-0.385731995	2.126343825	-0.568863315	-1.929857421	1.685851915	1.929759685	1.769637565	-4.563571515	0.667073793	-1.251803198	-2.158542028	1.701752417	-2.403558325	-2.588157365	-2.173877825	0.121509935	0.266517925	0.642352075	-1.630371405	-0.868694855	-1.034820185	-1.339984915	0.434473935	-0.049117985	-0.051692425
69	S39	Salmo trutta	beiarn	1.204241652	-1.350162269	1.525349458	-1.25378925	-0.58062526	-2.13768412	0.25136136	-2.57485022	1.235004661	-0.58904189	-0.35480646	0.38030908	-0.523418799	-1.45623975	-0.81681544	-0.29172643	-0.15996238	-0.15141527	-0.01032524	-0.45923132	-1.223484734	-1.00997544	-1.37163971	-1.17955809	-3.530969096	-3.96353167	-0.2320266	-0.95948103	-6.38243463	1.437555677	-3.569599043	-4.008203323	0.082896284	-3.47837142	0.71264212	-8.76720278	-1.7284743	-1.06108678	0.90307306	-1.26305015	-0.57367515	-0.29428725	-1.58682924	-0.91395815	-1.52341519	-0.72002944
70	S40	Salmo trutta	beiarn	2.189662914	0.669323434	2.295817552	0.398555275	-0.066944565	0.698788685	2.072749932	0.172888865	1.838812843	1.669463815	2.016916335	1.025079855	1.588696119	-0.540912155	2.087909642	-0.017602643	-0.185557737	-0.157661165	1.251868935	0.574908585	-6.586368023	0.303004455	0.973720365	-0.519165355	-2.667912501	-1.476355295	0.820244065	3.293982286	-5.744160815	0.788806462	-2.127729108	-2.791329708	2.699322085	-1.238024965	-0.335328675	-1.928092645	0.626219085	0.550440125	-3.325866765	-2.131525645	-4.692101515	0.092818865	-2.257573555	0.414115715	-0.544744775	-0.610173635
71	S41	Salmo trutta	beiarn	2.636615165	0.68655291	1.436474727	0.677244225	-0.990635665	-3.637480195	2.405100975	0.579104135	1.757704915	-0.786686915	2.573752795	1.218967845	1.260126398	1.121694475	1.587644685	-0.064398025	1.205583435	-0.231464815	1.096338185	0.271441815	1.565339767	0.169156525	0.459407385	-1.142215635	-2.664293521	-5.283074925	0.247395525	1.632897375	-6.308197405	2.881290777	-1.167472438	-2.385748128	2.484831315	-3.729759045	-2.605999615	-2.939002085	-0.817765875	-1.373208885	-1.734148065	-1.469096135	-0.883777435	-0.021904335	-2.481000935	-0.241884515	-0.781788525	-1.135954555
72	S42	Salmo trutta	beiarn	0.548919376	0.670240634	2.994891259	1.82849859	-0.22539316	-6.7909578	0.67342248	-1.27675632	1.7622672	0.5080552	1.29225523	0.87063489	1.574231477	0.20057828	0.17167615	0.2035526	0.948008348	1.09229504	1.62773349	0.56026277	1.671528828	0.34839226	0.6373222	0.14487953	-0.060247516	-0.90870042	1.79786826	2.75796815	-4.62623209	2.571911128	-0.744427543	-1.737770573	2.593738004	-2.51650417	-2.35508572	-4.51810987	-0.6732762	0.75250813	1.17146106	-0.87345306	-0.7165619	-0.00859125	-1.93487526	-0.30026118	-0.76328656	-0.39480375
73	S43	Salmo trutta	beiarn	1.068831542	0.318714523	2.388649894	-0.257544505	0.969417925	1.773169745	0.953069565	-1.228812135	1.011462645	1.167583505	0.005364925	0.656749275	0.374909016	0.009538605	0.830452545	-0.425156995	0.016325205	-0.894460945	1.276635975	0.417210605	1.354388294	0.011218345	-0.975843215	0.576329389	-0.549549541	-2.687162525	-0.389476795	1.821772115	-3.807166125	1.667997356	-0.00887391	-0.934830264	1.262943674	-0.965056105	1.619977615	-1.233403695	-0.376866415	2.915866905	3.366744265	-0.075865345	-1.512572125	-0.660935295	-1.665611985	-0.290054445	0.120887225	-0.705112025
74	S44	Salmo trutta	beiarn	0.035031045	-0.484326713	2.278171185	0.312814845	-1.218478325	3.420684045	-0.167772095	-1.644278855	1.258847545	0.614190455	0.240167025	-0.017558165	1.580445305	0.104085505	0.309000845	1.206819798	0.523581613	-0.918173735	0.864849795	-1.725528945	1.143635695	-0.847739105	0.424588985	-1.136910715	-3.297037341	-3.010034215	1.563930825	1.876481835	-4.799852315	-0.925890345	-3.618851958	-3.390430298	1.863303337	-1.210951105	-1.337590605	-0.718237555	-1.116116845	-0.363367635	1.585219485	-2.209336885	0.992275935	-0.907142605	-2.441782165	-1.166585635	-1.652621345	-1.379228105
75	S46	Salmo trutta	beiarn	-0.322889565	-0.482419622	1.906828067	1.855987465	-1.394595655	4.488889365	1.558961873	-1.491159385	0.513104475	0.896347435	1.363904025	-0.537718115	1.027566417	-0.391085315	0.75049306	-1.381720735	-0.470595551	-1.292217765	1.014362675	0.202680785	0.567012654	0.736813185	-0.441420045	-2.176683915	-2.514030891	-0.934401975	1.620534085	2.009936771	-4.575419035	0.444377347	-2.193852198	-2.959640268	1.675957806	-3.310634475	-1.312395825	-2.137473865	-0.731935115	0.138485865	0.286276585	0.200034765	-0.193947285	1.209899205	-0.324390245	-0.181005975	-0.392331005	0.628246945
76	S47	Salmo trutta	beiarn	1.409521107	0.342968848	2.194642494	0.08796066	-0.92911588	2.38817515	0.80325494	-0.18489479	1.18652781	0.70191203	0.73650032	0.22102561	1.584979497	0.45161507	1.00117945	0.230703995	0.221965029	-0.39053259	1.53987114	0.75506189	-16.45108776	0.96463963	1.56324823	0.2186822	-2.296180036	-1.56165372	-0.38223959	2.15468352	-3.94217872	0.594245756	-1.670615863	-2.347693873	0.27268375	-0.95780772	-1.80601102	-0.90764977	0.34631121	1.22351113	1.82830439	-0.49411926	-1.96215728	0.73961828	-1.16895133	0.57518087	-0.39984593	-0.16981969
77	S48	Salmo trutta	beiarn	1.559657661	-0.401573171	1.958083221	0.36286293	-1.23690433	-0.9289516	0.84391886	-0.15597398	1.76384737	2.03269248	1.94385795	-0.09736966	1.558215832	0.83822653	0.29002037	-0.22576709	0.226565444	-0.95448313	0.98743994	-1.04040989	-1.5140272	0.28383444	1.43985776	-1.53140058	-3.542371736	-1.1344806	2.09415972	0.67307082	-5.6681906	-0.96443935	-3.251646863	-3.254461183	1.534856461	-1.84162356	-0.65455076	-3.66706426	0.06132184	-0.55259289	0.44072462	-1.61954322	-1.52354673	-0.04881596	-2.13950172	0.06883867	-0.66679943	-1.21500613
78	S49	Salmo trutta	beiarn	1.943551574	-0.007808092	2.097142854	1.38846716	1.02498934	-11.67597544	-0.81706263	0.02379813	0.80001719	-1.83093536	0.71610182	-0.57724878	1.766631166	0.63808447	-0.21819829	-0.03551873	0.974307927	-2.35875932	1.81424811	0.46168502	1.358208382	-0.10345364	-0.24489605	-0.11128487	-1.032941266	-1.95448109	0.63129292	0.96455545	-4.72205013	3.780530377	0.374966367	-2.232235823	1.94629083	-1.10270701	-0.44169723	-1.04673293	-1.01834335	1.09203424	0.08525794	-1.46032568	-2.37298585	1.79195032	-1.48307304	0.14180786	-1.64242791	1.03960335
79	S50	Salmo trutta	beiarn	1.713817824	-0.51748307	1.913230459	0.71826001	-1.51483396	-2.36418975	0.2776711	-1.02531604	2.34563694	-0.16806446	-0.01072525	-1.01805472	1.603403043	0.42833673	0.27377701	-1.73224769	0.56526707	-1.19799279	0.45814163	-1.26756382	-14.7430402	-0.79964877	-1.40306921	-2.71775232	-6.169519206	-3.08213709	-0.27373522	-0.10889718	-6.56810998	0.939204002	-4.459835053	-4.783500473	2.024473775	-3.50658466	-1.04879035	-4.09481637	-1.3388673	-2.46497245	-4.93347239	-1.54924647	-1.31309197	-0.24156353	-2.6682091	-0.17798927	-1.45129926	-0.74073523
80	S51	Salmo trutta	beiarn	-0.566393087	-0.929312334	1.486722671	1.931345285	-1.762392635	-1.727266105	-2.454068355	-2.260683375	0.098587065	-1.802034335	-1.135793065	-0.977928455	0.605422162	-0.621068205	-2.197192345	-2.029133255	0.003655879	-0.302917045	0.404718285	-1.021314035	0.056469282	-0.446087655	-0.755221835	-2.475988365	-4.377633751	-2.653922305	-0.011545835	-0.475298495	-7.056204795	0.415673643	-4.712170138	-4.764509068	-0.469685855	-3.554847965	-3.079842075	-4.998130495	-1.080584585	-0.582256505	-0.192636875	-1.677492595	-2.901522195	-0.588038015	-2.653577425	-1.637763515	-1.488337165	-1.649933255
81	SasaN_pool_2020_4089	CONTROL	CONTROL	0.892138656	-0.129112812	-0.108359098	-0.522003125	-0.173988275	-10.79327526	0.561303135	0.405086855	1.010983795	-2.144158685	-0.428659355	-1.123379275	0.370846205	-0.636364415	0.000111235	-0.407951027	-1.683066628	-1.091310305	-0.477662385	0.158539315	1.548755967	-0.442582875	-1.690406525	0.071212224	-0.93616175	0.161010605	2.191845255	0.956581425	-4.085839485	-1.808830825	-0.714250494	-2.333212008	-0.002226514	-1.187708245	-0.580283455	-4.313961885	-1.776887315	1.459285825	-8.919253965	-0.869690205	2.785378065	-0.628569945	-0.624394845	-0.417875135	-0.453808105	0.181728695
82	Satrpool_2020_4089	CONTROL	CONTROL	0	0	0	0	0	0	0	0	0	0	0	0	0	0	0	0	0	0	0	0	0	0	0	0	0	0	0	0	0	0	0	0	0	0	0	0	0	0	0	0	0	0	0	0	0	0
83	B2775_IM+_4090	CONTROL	CONTROL	-0.104580761	1.044862741	0.74397199	-3.161012815	3.880679334	8.100074375	3.822454099	-0.624555795	2.041399651	-0.538025215	-0.321110525	2.321354257	NA	1.518689615	1.763622585	0.746440425	-0.51124115	-0.870011135	0.343182855	3.376204895	1.151429516	1.466174445	-2.965053415	1.770432787	3.225916507	-0.697247315	-1.099172935	5.450998387	2.253569245	-4.900976327	0.576288822	2.223802104	-0.23518209	1.398884575	1.934660165	-10.35938369	-0.956969895	3.570626455	-1.697549195	-1.396674665	12.18738116	-0.484161475	0.445314485	1.744906685	1.002280582	-0.443055195
84	BF38	Salmo trutta	vosso	0.845918049	1.103489649	2.571111966	-0.044767535	-0.079970085	8.130243355	0.535574575	0.373594125	1.102394615	-3.009852195	-0.419598925	0.080907495	NA	-0.687173815	-0.894181545	0.306832055	0.643339396	-1.861108025	0.408723485	0.837695875	1.672679039	-0.490820465	1.500678825	0.074019725	-0.727803433	0.238755275	1.289037715	1.388999985	-5.832478695	-0.396043697	0.513097729	-1.058898007	-0.587859477	-0.548667325	-0.806173555	0.469923555	-0.659229915	-0.197188635	-2.290005515	0.490497575	5.658263545	-0.912843855	-1.275500425	0.383074725	-0.011811765	-0.006539005
85	135	Salmo trutta	stjordal	1.649213518	0.703489756	3.755655251	-1.37040926	-0.65131626	4.97720938	1.948620713	-1.00812689	1.95654281	1.53851605	1.0333245	0.85796185	NA	0.5182217	-0.08425439	1.64369247	1.028919837	-0.42300751	0.83089562	-0.09177054	0.489491997	-0.11232698	1.02832741	-0.18097395	-0.196050468	-2.76558301	1.2408208	1.27178827	-1.86196695	1.846874949	0.352567969	-0.940831182	1.34971383	-1.8650893	0.75049234	-0.14444927	-0.06530007	1.95680027	1.51913637	-1.66014176	0.70891914	-1.53290077	-2.06806852	-0.50789857	-0.98175169	-0.45634463
86	BF57	Salmo trutta	vosso	0.617796378	0.855629576	0.919411098	-1.67478533	0.889020865	0.8288515179	0.307435283	0.00093531	0.93452149	-1.76302638	-1.51950915	-0.0367829	NA	0.06891572	-0.81593363	0.79947843	-0.089461977	-2.92150715	0.2539325	-0.63762169	1.595337813	0.03107793	-1.59834299	-0.08039692	1.504628973	1.64967762	1.01730867	1.5617692	-0.56272764	-2.906694372	-0.355202662	-1.187316901	-0.005224169	-0.54370104	-0.5066762	-2.32846958	-2.55369845	2.29385607	-2.37042225	-0.31802967	13.02845134	-0.4174152	-0.11474425	1.01122011	-0.23261327	0.47072834
87	2019_SW_209_L2286	CONTROL	CONTROL	0.248132865	0.319187307	0.99788854	-0.656013425	1.263058795	1.405499065	-1.825237995	0.628759535	-0.204484315	-1.087304715	-1.141343005	0.295513995	NA	-0.955545235	-1.139453795	-0.212692715	0.221833184	-1.497951845	-0.840968175	-0.709058195	-1.808757688	-0.759472935	-0.604460095	-0.132327045	-0.213818429	-0.209943485	-1.532478505	-0.653734985	0.446247915	0.877587099	-0.769184993	-0.502159649	-2.501530927	0.216209105	-1.435520135	1.007216635	-0.234130535	0.139934485	-1.201506885	-1.415211195	0.720180225	-1.392040795	-1.089283605	0.803889565	0.157752265	-0.039971865
88	BF31	Salmo trutta	vosso	0.563977713	0.619928522	2.543641741	0.115372815	-0.655316795	3.523278975	-0.341644495	-0.549872965	0.371202325	-0.776323235	-0.070453295	-0.494084805	NA	-0.417909355	-1.937212515	-0.016313365	0.498525635	-0.789334575	0.517521235	-0.161701355	0.599043935	-0.446687945	0.708083245	-0.413133325	-1.308798633	0.536247635	0.486301455	-0.063556645	-4.241690535	1.203240041	-0.333334855	-1.691905807	-0.800568607	-1.618519615	-2.128634975	-0.956715615	-0.373768505	-1.495444145	-2.897221685	-0.042163675	-1.442199915	-0.794542815	-1.840363515	0.083504085	-0.723638055	-0.194678415
89	BF41	Salmo trutta	vosso	-1.603696011	0.41012262	0.594108019	-3.279181365	2.316282669	0.071354105	0.558963253	-0.371218605	1.979577623	-0.409180505	0.793394525	0.877183065	NA	-0.614734075	-1.183913425	0.316332155	0.062161921	-0.829271565	-0.696913325	-0.744323025	-0.692152273	-0.701860835	0.589606145	-0.164322185	-1.018815939	-1.376709065	-0.116745425	0.351134785	-1.701684815	1.239839101	-0.603279185	-1.487478967	0.007316414	-1.257718755	0.494419385	0.915929405	-0.427028285	-0.659290425	-0.111177815	-0.826032115	0.586567115	-1.272928105	-1.764900175	-0.081046145	-1.023256215	0.077270915
90	BF45	Salmo trutta	vosso	1.164846323	0.361885832	1.861425269	-1.802284635	-0.543458885	-3.030812175	0.085589345	-1.863759575	0.666256955	0.581499245	-0.176663065	0.717492485	NA	-0.676285485	-0.611616385	0.392439065	0.974943625	-2.407142535	0.185430405	-0.192580995	1.85240673	-0.741581805	0.652689685	-0.729192055	0.180393763	-0.988991045	0.916424805	0.882314645	-3.914139775	1.711830063	-0.144452421	-1.316347947	0.487922335	-1.265899225	-0.947839805	-1.215115525	-1.163075545	-0.670617135	-1.991964285	-0.532231785	8.516288786	-0.017101115	-1.613261525	-1.004595315	-1.229928325	1.359875705
91	SasaN_pool_2020_4090	CONTROL	CONTROL	0.711158612	0.61574632	2.583536485	-0.526082495	0.996959731	7.161658405	0.696935675	0.543282625	1.88751072	-0.958615035	-1.723449045	0.542344135	NA	1.329059715	-0.825836085	1.922192515	-0.149621024	-1.723680305	-0.556754615	-0.012066475	1.714500123	-0.203838435	-1.610267135	0.844624633	0.330324528	0.668912905	2.232406635	1.581812085	-2.516213105	-1.870669917	-0.379894306	-2.092730037	0.070656512	-0.390840435	-0.222849225	-0.706601145	-1.477518635	1.739234045	-0.380934505	-0.268317215	12.67319968	0.177864235	-0.185845715	0.669916185	-0.281479115	1.943026245
92	BF59	Salmo trutta	vosso	2.051327574	0.45825724	4.199036483	1.19347322	-1.09405035	6.49476972	0.55770333	0.09667803	1.96676216	-0.49049374	1.39246774	0.14576134	NA	-0.78644532	-0.0526082	0.90649711	1.963650161	-1.29704645	1.6708243	-1.4504597	2.2536784	0.57779197	0.6073529	-1.50139608	-2.542446628	-0.59614839	3.41765658	2.35330655	-6.98181681	1.572161992	-1.625858372	-3.144702842	2.186567759	-2.1024349	-0.51242465	0.58780202	-2.63445756	-0.66085285	-2.39797564	0.72678249	8.25834402	2.01034795	1.42706792	0.58405066	-1.28442274	0.61815128
93	BF34	Salmo trutta	vosso	0.768440747	-0.576487928	3.156382215	0.08225987	-2.24550557	5.98318148	-1.62946403	-0.5764843	0.76561865	-4.69548401	0.77411868	-0.99754974	NA	-1.69097746	-2.20537092	0.15235813	0.647596276	-0.91508928	0.22602915	-1.35435293	1.408358396	-0.81188412	1.29881032	-1.44758541	-1.815516098	-1.66387034	0.02217352	0.2161341	-4.99270823	1.942897826	-1.21313323	-2.932230402	-1.737813732	-1.94650181	-2.69897686	-2.11530186	-2.01555222	-2.63922617	0.60673661	-1.24663002	7.40784882	-0.12920556	-2.31094012	-0.29373697	-2.45610279	1.04551527
94	112	Salmo trutta	stjordal	1.407091092	1.613800188	2.297501305	-0.986712625	0.192877285	-7.977581285	2.430431396	-0.908447845	0.855362745	1.360716585	1.086053575	-0.082010035	NA	1.552836755	0.367900055	0.967025845	1.526442903	0.559930405	1.490675755	1.327896115	1.612245799	1.452678945	1.389487895	0.876884445	0.613042491	1.516419745	2.352304305	1.920963855	-2.083920325	1.633301131	0.608855486	0.205595748	0.571992563	-0.641646135	1.326337785	0.880557645	1.000625115	-0.151616255	1.635412595	0.778952985	7.164472015	-1.172347655	-0.222565635	1.423459485	0.291133885	0.322597935
95	BF18	Salmo trutta	vosso	1.175732438	1.367199905	1.507464266	-1.233637335	0.459369805	2.695981155	1.529686693	-0.286546085	1.548412275	0.277172185	0.460003035	0.392873315	NA	0.911698805	2.325795662	1.206876275	0.71330131	-2.664731565	1.876778485	1.691941975	1.806843882	0.994395545	0.777992975	0.292037345	0.126380068	0.585185015	-0.292397105	2.676249375	-0.259126585	2.514825488	0.872916349	0.205492989	1.406300609	-0.055270255	-3.104651825	-0.676318235	-0.945434995	-0.398033915	0.308481605	0.368173595	-0.543884055	0.651238725	0.704219995	1.378630145	0.174861015	1.523737055
96	BF46	Salmo trutta	vosso	1.109321364	1.092566445	1.873508867	-2.391769165	-0.493918225	-0.346543615	1.988968825	0.441506875	1.986896405	-4.825954855	0.911159375	0.399884645	NA	-1.036042865	0.051007665	-0.149985585	0.00766939	-1.108113955	0.765527445	1.153132845	1.563355572	0.616880585	0.181682115	0.991167346	-0.815980943	-0.304792835	0.677695235	2.259925105	-1.579213815	-0.166393767	0.774032558	-0.59088519	1.401164686	-1.003345015	1.017213625	1.272213165	0.538264335	-3.732237075	0.904235465	0.488573875	1.939330795	-1.881663735	-1.502528015	0.556729945	-0.174772025	1.847317935
97	pool_HSMI-_4090	CONTROL	CONTROL	-3.834534138	-1.487298949	-1.73008473	-7.148051985	-5.593535255	-7.627368425	-4.199940465	-0.981215185	-0.226748787	-4.518904895	-0.855383455	-4.134409705	NA	-1.870621825	-2.777338525	-2.667581095	-2.702237143	-2.359057225	-2.404488305	-3.149012315	-0.984733241	-0.343266003	-6.563901045	-1.358936572	-2.402044979	-1.972362495	-3.231659185	0.130365623	-13.26602626	-8.020211607	-3.344386165	-2.165684499	-3.316844806	-1.038296909	-1.569527355	-0.974727465	-5.122696105	2.213961425	-8.515429225	-1.964519535	8.968372515	-0.939998365	-1.175955925	-1.236902385	-1.755915187	-1.084694245
98	BF66	Salmo trutta	vosso	1.129817429	0.647949341	2.746107137	0.21417125	-0.07624	5.83608031	2.763848938	-0.05631614	1.40047083	0.83324261	1.5538166	0.72801044	NA	1.09202453	2.14497277	1.28643004	0.930108912	-1.44595079	1.12767199	1.19824304	0.827231605	1.79209958	1.2648375	-0.19537369	-0.225467768	-0.24355423	-0.95203098	3.00298027	-2.83336133	1.487344229	0.469181268	-0.152156421	1.423990641	-0.48215403	-0.05215312	0.51226001	-0.14891989	1.52533443	3.75799152	0.27225123	2.98821506	-0.67566971	-0.67268817	0.60687066	-0.32198741	0.07480154
99	BF67	Salmo trutta	vosso	1.160060837	1.043190134	3.516552457	0.791577765	0.334614845	10.12260518	4.066740463	-0.063522015	1.394075375	2.409975445	1.350845105	1.541725975	NA	2.163329065	3.378975833	1.749666185	1.463852729	0.407628075	3.170673345	2.052378815	-1.778072347	2.238023985	1.542481125	0.768678225	0.094405747	0.886690915	-0.656784505	3.872831845	-1.433828485	1.069463353	0.763231691	-0.216517197	2.136648758	0.040778455	1.283348555	-0.665664395	-0.417663165	1.198917295	3.144009165	2.763228255	7.438660095	3.175776085	2.007347555	3.004563615	0.960006885	2.975327935
100	161	Salmo trutta	stjordal	2.178744839	1.622608326	2.474488377	-0.808356565	1.864412851	-7.894435305	3.982209939	-0.440015565	2.014846015	2.124499355	2.487738855	1.207406545	NA	1.267714805	2.471792888	1.002913675	1.367153313	-0.004297125	2.387744735	2.447832695	-20.99474865	1.246854555	3.099444775	0.574111965	0.439273181	3.601626195	3.499190565	2.768994535	-0.751527975	2.48574818	0.083020815	-0.402074064	2.36127807	-1.100088715	2.905815505	3.870660705	-0.386820945	1.883470055	-2.315558415	-0.081485555	7.210630095	1.154604925	0.114890185	1.366837105	-0.037806095	0.497967175
101	BF29	Salmo trutta	vosso	2.438720694	0.312977515	1.143292067	-1.39500674	-0.69466605	0.25155583	0.56955197	-0.27407892	1.87001723	-1.18317737	2.34863502	-0.03135664	NA	-0.36619841	1.06253703	-0.20468511	1.556714706	-1.95330041	2.32979637	0.45610104	2.216990736	0.5335073	1.32139947	-0.54580274	-0.439531768	0.94541215	2.61387452	3.41191454	-3.12708117	3.241676344	-1.381029972	-1.863476442	2.967190166	-0.60759405	-2.48234887	-1.82058679	-0.18598206	-0.25740493	-5.53515968	0.25169101	3.91344779	2.0650367	-0.93525065	0.24851853	-1.25244494	2.86798035
102	BF32	Salmo trutta	vosso	1.102698481	-0.308544702	2.799477842	-0.08140816	-2.55238928	7.07103835	-1.29576918	0.10927912	0.9681751	-0.58065302	0.47208394	-1.04505641	NA	-0.83862842	-2.38058646	1.21085917	1.014320006	-0.81466629	0.22715345	-0.79466735	1.229525415	-0.54479928	0.13974529	-1.62209016	-3.708696078	-3.05597404	-0.64201	-1.40000209	-5.42937308	0.152820178	-2.061132662	-3.437465922	-2.211769982	-1.65477668	-3.25954806	-1.17412761	-2.28896983	-2.14834615	-3.76488562	-2.73931778	5.75124591	-0.71481838	-2.3218082	-0.28605105	-1.71790305	-0.81406831
103	145	Salmo trutta	stjordal	-0.507287071	1.249074753	1.590612643	0.765899655	0.500198025	-0.902886735	2.386181976	-1.216592955	1.127826545	1.861634035	0.050570755	0.887570785	NA	1.079571855	1.627139775	0.300706725	0.969096877	0.228643745	0.975606775	0.800536535	1.023344399	0.585547515	2.300189495	0.579060365	-0.253007953	0.682115185	3.432053305	2.188349185	-1.161965985	2.295321855	-0.128086848	0.214242038	1.495144956	-1.615233765	2.084795705	2.749522895	-0.536756355	2.077307375	-3.543809505	0.171653775	2.820564365	0.157482565	-0.573656315	0.536605715	-0.256547085	-1.149456975
104	BF65	Salmo trutta	vosso	1.058450733	0.24384158	2.511279733	-1.09186264	-0.02930179	-1.75986525	0.6355205	-1.55308299	-0.26310419	-2.99248994	0.24519673	-0.06590257	NA	-0.00299058	-0.05614927	-0.17839652	1.140933765	-0.69392157	1.25247526	-0.30776737	0.426928334	-0.27286031	-0.2614088	-0.4507708	0.123916141	-1.31295585	-0.11271087	2.56619984	-1.70868146	1.668264133	-0.637930304	-0.377889713	0.839592857	-0.33032947	-1.2514142	-2.20918557	-1.18430666	0.50006695	0.35990331	-1.66793394	5.67478558	-0.06355915	-2.03950261	-1.32361871	-0.8533495	-0.03796881
105	BF43	Salmo trutta	vosso	0.760628709	0.12466036	1.164463956	-2.00728059	-0.93647732	3.79688805	0.86786148	-0.88912176	-0.24857685	-3.48669535	0.86587051	0.55667824	NA	-1.24680704	-0.14349587	0.12933557	0.593930991	-1.00798903	0.39207391	-0.14846121	-2.980246619	-0.33643697	0.56354289	-1.40669745	-0.780923158	-1.14805366	-0.89083658	1.95696639	-3.91091626	1.993516137	0.022120949	-1.416127542	1.209119197	-1.50415085	0.0725883	-1.65650425	-0.95785128	-1.60389482	1.53583279	-1.68148965	8.133595231	-0.57122713	-2.61336028	-0.52086198	-1.33225432	0.1019455
106	pool_HSMI+_4090	CONTROL	CONTROL	-1.672362663	-0.23497793	0.396575375	-4.865822055	-3.699646185	4.194480765	-4.803249575	0.798099815	0.573211532	-2.663870225	-1.775569775	-3.892007075	NA	-0.272075285	-2.250020335	-1.013363305	-2.094307149	-1.641925065	-1.620036345	-3.967468375	-0.315792233	0.076212352	-1.986903155	-0.876648856	-2.192912849	-0.759909615	-0.474039155	1.880181323	-11.28228758	-6.226803497	-2.305712343	-2.3822345	-1.436156392	0.276555141	1.107060755	-0.510905205	-3.406770785	2.824910525	0.577037325	0.685427278	14.03701983	2.362864633	1.12550998	1.595696933	0.052027754	2.015801428
107	105	Salmo trutta	stjordal	1.079919566	1.206707441	1.486065987	-0.834632345	0.119880555	8.756461463	1.916026765	-1.954402765	2.144360025	3.014246975	1.608134705	0.505094115	NA	2.044561905	2.182130815	1.845879855	2.356173337	1.588943905	2.708791225	1.498587625	-1.013639944	3.563910655	3.225657545	-0.341333635	-0.858132013	0.256072685	-0.977315405	4.252294835	-7.756582685	0.598822473	-1.208018267	-0.112470607	2.530758493	-0.465490275	-1.081269435	-0.008376175	-0.797855035	0.522034935	4.024897955	-1.471917375	5.603879205	-0.690114715	-1.514697435	0.111670675	-1.080317425	-0.782917085
108	BF27	Salmo trutta	vosso	-1.646558734	-1.276768378	0.891225096	-2.15981965	-1.27888814	-3.18051373	-1.85854205	-0.69421945	1.52420442	-2.32667163	0.00190036	-1.03474688	NA	-0.80670065	-2.36034583	-0.25833904	-0.611537202	-1.36641445	-0.41067156	-1.01141543	0.551234969	-0.40652043	-0.77724189	-1.21525422	-2.633354618	-2.03789482	0.30788879	-0.33058539	-3.12650574	1.117592183	-2.335436693	-2.791369792	-1.32517719	-1.7324269	-1.66483132	-2.93008939	-1.0563974	-1.55474922	-0.56749383	-1.32822701	-1.52948631	-0.79678357	-1.69024699	-1.20768226	-1.59282212	0.51869679
109	BF51	Salmo trutta	vosso	-1.239150664	-0.497099554	2.866173165	-0.658919785	-1.884394175	3.228309295	-1.948106125	-0.934040025	1.024404306	-1.856073295	0.376821385	-0.896097165	NA	-0.994698555	-2.981974345	-0.664852115	-0.176168536	-0.979556775	0.718209015	-0.622127965	0.054277171	0.195059115	-0.214544005	-0.802959625	-1.128252655	-0.864559955	1.003018155	-0.948978765	-3.146296265	0.477706771	-0.827945341	-2.257510689	-1.862228847	-2.298198215	-2.241086945	-0.959672125	-0.713700475	-1.246767005	1.018840795	0.207819415	6.703922196	0.201082365	-0.649880185	-0.086210855	-0.814483875	-1.003314995
110	2019_2009_L2319_FW/VDD+	CONTROL	CONTROL	-0.003791132	-0.213069126	-0.344823743	-0.40823966	-0.73007721	0.61518787	-3.03808798	-0.79421312	-1.27592707	-2.06473753	0.03565554	-0.89376782	NA	-0.64534696	-1.34912295	-0.05068241	-0.395385767	-2.03140287	-0.68556529	-0.23641472	0.227406084	-0.9924023	-1.75370568	-0.361261362	-0.249359874	-0.57334846	-2.04943296	-1.4904878	0.75897716	-3.554350832	-0.406425252	0.162844081	-2.806181912	0.14501423	-1.62431045	0.16653441	0.07653145	-0.78076564	-3.148717599	-2.11650189	6.662360921	-2.7363764	-2.95495121	-1.22147667	-0.64306677	-2.56418268
111	154	Salmo trutta	stjordal	1.679393117	2.261468021	2.102367443	-1.747576255	0.592632395	-2.684418525	4.822388222	-0.419387395	1.931550005	1.381231215	2.308494115	1.000155375	NA	1.795800965	2.678887165	1.799289705	1.006541417	1.034162375	2.713355295	1.603750595	1.782702126	1.670132475	1.222372875	1.032048495	-0.502532713	1.377847725	0.225966515	4.367009345	-1.611664405	0.430030763	-0.200348596	0.174473624	2.600821713	-1.164509265	2.568662215	2.952231685	1.488968465	2.026230395	2.455954745	-0.760600555	2.593295605	-1.188533595	-0.559668165	2.027609535	1.034598785	0.980177505
112	BF35	Salmo trutta	vosso	1.289733606	0.318842418	3.084898413	0.82168466	-0.26753053	1.6914705	1.649591082	0.44277731	1.653209262	-0.73375002	1.39247432	0.31564274	NA	-0.15164516	0.8960064	0.41058354	0.863221191	-0.85007605	2.00989583	0.78073498	1.47924702	0.3300435	2.25408139	-0.13211471	-1.934464758	1.37118216	3.543886786	2.80027601	-3.58313015	1.142525459	-1.463707257	-2.159394072	1.703354051	-1.44633088	-3.00583841	-1.40763046	-0.55211959	-1.78400137	1.0552069	-0.24035961	4.75015435	0.16262327	-0.5539574	0.46014114	-0.80570839	1.08260035
113	BF54	Salmo trutta	vosso	0.790089857	0.476072097	1.617989227	-0.816693855	-0.656151665	0.5113928929	-0.561842455	1.186704355	1.643211616	-5.069151555	0.024719135	-0.758497365	NA	-0.425926225	-1.118197155	-0.544654795	-0.283900203	-1.582534325	1.977606785	-0.070077455	0.968396934	-0.574596805	0.579719105	-0.634554715	-1.274212364	2.211919005	3.058895063	3.687059583	-6.663698815	-9.506529977	-2.763696967	-2.641121267	1.15667734	-1.609673785	-2.137161625	-3.634695255	-3.025568035	1.296402525	-2.945393695	-2.159731365	12.46381964	-0.127308135	-1.359454455	0.956697735	-0.644210045	0.264885995
114	BF49	Salmo trutta	vosso	-1.202006768	-2.234158849	-1.943197903	-1.357952345	-1.859046415	-7.366097885	1.517028162	-1.666212145	2.077489081	-2.985399355	3.087546001	-0.433151325	NA	-0.608705285	-1.912688405	0.170318495	-1.568791913	-1.105177145	0.430231345	1.050405645	0.114345902	-1.246712475	-0.148278935	0.551480487	-1.784554643	-0.512055035	0.281667255	-0.206046945	-6.252444995	-0.601718742	-0.48221208	-2.253258707	-1.615142027	-2.541491705	2.658727205	1.866624665	-1.147028795	-1.979336115	1.054106995	-0.942655035	2.752139285	-0.598247975	-0.014064875	-0.452474685	-1.021672735	-0.019512675
115	BF42	Salmo trutta	vosso	0.353374478	-0.084088688	0.405860246	-2.754207395	1.114321526	-8.102114485	-0.239633665	-2.322710405	1.683476876	0.758539475	0.314359435	0.716051065	NA	0.222589035	-0.749501385	-0.074837625	0.136912929	-1.461345355	-0.208865365	-0.805163775	0.00854096	-0.987526615	-0.203752655	0.155723238	-0.551177625	-2.770806865	-2.893931715	0.855127815	-3.859404445	0.484702808	-0.251745732	-1.876649017	-0.071463618	-1.863364415	0.068319105	-2.574130895	-0.480637005	-2.151210175	-7.394224105	-1.894394535	4.072119655	-2.181260735	-1.989615295	-1.910844665	-1.497042755	-1.930972295
116	BF44	Salmo trutta	vosso	1.318084888	0.57317426	2.009644971	-1.606838355	0.097683105	3.591556085	0.513360595	-0.732466915	1.742581315	-0.204452485	1.110997475	0.590147965	NA	-0.304907945	-0.804897105	-0.924212445	1.089173677	-1.723091925	0.962951215	-1.382016865	-2.556305963	0.289040935	-0.268584035	-1.195934575	-0.896110863	-0.510055315	3.999443049	0.118910265	-3.728941355	2.334345266	-0.051358423	-1.298762207	1.203056811	-1.096273995	-1.307784685	-3.157669975	-0.168614235	-1.621161925	3.486838505	0.239321305	4.764422115	0.859838785	-1.517399755	1.093495375	-0.369415205	1.164168765
117	B7624_IM-_4090	CONTROL	CONTROL	0.118128174	0.715547171	0.739781573	-1.217963275	1.569917629	1.434834355	0.381564385	-0.149813335	0.463939145	-5.081211095	-0.954099515	-0.859369285	NA	-0.831865775	-2.597721435	0.929650438	-1.242049642	0.365576745	0.560750905	-0.238328125	1.319329641	1.357182504	-2.365449305	1.1091321	2.216349276	1.477092595	1.297599555	1.426475865	0.416994285	-7.614872137	0.289191925	1.493854397	-2.247325817	0.252952615	-0.878080455	-6.109100815	-0.901305885	1.735996425	-2.600378345	0.194282305	9.674912955	-0.991362385	0.143882245	0.862158345	0.232946328	0.060782285
118	124	Salmo trutta	stjordal	1.30310224	-0.003991022	2.507975509	-1.29115295	-1.57390221	0.43065025	1.03919178	-1.764279	1.598538372	-0.8429657	0.20323671	-0.68415519	NA	-0.10988482	-0.00094749	0.4328199	0.026104555	-1.28600081	1.27020672	-0.91446724	-1.671883412	0.59115155	-0.34256556	-0.56287066	-2.405976778	-2.3500014	-0.48152471	2.26110176	-3.66524691	1.281384888	-1.594542144	-1.704693032	0.827172366	-2.82122608	0.28705216	-2.57599735	0.15063662	-1.0312396	1.1041184	0.41365254	1.8757533	-1.37408507	-1.61904912	-0.28934342	-0.17075498	0.69544419
119	BF64	Salmo trutta	vosso	1.516158978	1.175002028	1.417489092	0.0350925	-0.28484622	-5.31239673	2.646524075	-0.98927348	0.78613445	0.07997222	0.98978385	0.62426216	NA	0.96303155	1.77071046	0.83237098	0.742711607	-0.76259385	1.91745917	-0.33912086	-0.33215186	0.79410479	-0.04220504	0.07448578	-0.560377308	0.71071576	2.93647412	3.3432225	-2.76395459	1.848092952	0.124737713	-0.912124662	2.560987472	-0.61116883	0.224834	-3.24297975	0.25746529	0.05620343	0.6338533	0.29360146	-0.21988418	-0.50220448	-1.98313176	1.12695329	0.20352836	-0.171374
120	BF1002	Salmo trutta	vosso	1.327084494	0.659759748	2.006221344	-0.48507134	0.4894692	-1.0434636	0.48219352	1.29328565	2.322922435	0.49339637	1.26510404	0.13788866	NA	0.87715295	0.22910766	1.26580626	1.259116062	0.23689041	1.77459513	0.80331685	1.61752387	0.58457629	1.01740881	0.34352606	-1.523917608	-0.94410482	1.23841622	2.22372429	-3.4999525	0.334734094	0.117216968	-1.946903602	1.97917696	-0.56643365	-0.10669999	-2.0518502	-2.27193155	-0.71523963	0.46102778	-1.33914384	6.5563205	0.23663071	-0.70262008	0.3386136	-0.88772401	0.56939741
121	BF56	Salmo trutta	vosso	2.327289224	0.219947426	-0.490311828	-2.73960863	-0.17943863	-2.47237695	0.79466994	-1.66712244	1.86794711	-0.89705834	1.34004855	-0.80340283	NA	-1.19448111	-0.99130566	-1.20178888	0.482181562	-3.49295857	1.81963349	-0.40476102	0.057745106	-0.33579869	-1.85790035	-0.98794994	-2.530058088	-2.18818849	1.4062018	1.50856192	-5.84216571	1.42393158	-0.993361822	-3.104745882	2.689834985	-1.25837928	-2.08180034	-3.56413846	-1.91497607	-3.95838789	0.07750913	-0.97543688	-0.20834255	-0.42275167	-3.50351691	0.20909909	-1.41441132	1.52567648
122	BF30	Salmo trutta	vosso	-0.964087651	-0.378405386	2.079295509	-0.99204374	-1.63667805	5.10641393	1.499033261	-0.18550695	1.82418467	-1.13499503	1.81740242	-0.50217605	NA	0.05487313	0.21155059	1.6249317	0.127844408	-0.71362861	1.21258462	0.79420645	1.76673389	-2.00948511	-0.11010602	0.23951055	-2.585738658	-1.77202978	1.08220861	1.86219723	-4.88353689	0.669245609	-0.708387494	-2.344863482	2.245476637	-0.39546189	-2.11448616	-3.66830808	-0.92145155	-3.23768591	2.00739288	-1.7169161	5.60539551	-1.6042444	-2.18725205	-0.34978058	-1.05277986	0.54327084
123	Satrpool1_2020_4090	CONTROL	CONTROL	0	0	0	0	0	0	0	0	0	0	0	0	NA	0	0	0	0	0	0	0	0	0	0	0	0	0	0	0	0	0	0	0	0	0	0	0	0	0	0	0	0	0	0	0	0	0
124	BF33	Salmo trutta	vosso	0.847699431	-0.877330636	2.3343017	-1.053021795	-1.558093005	0.2619459729	0.936159157	-2.417242745	0.847187125	0.995908785	0.280360465	0.505902855	NA	0.321385305	0.915060913	0.022559795	0.16757865	-2.267033085	0.715419215	-0.154615765	0.965267114	-1.284023985	0.071331575	-1.016320905	-1.02132792	-2.769331045	-1.269110545	1.263043405	-4.277876825	1.05249597	-1.21723646	-2.479824147	1.218276545	-1.609672535	0.342057055	-1.572395665	-2.696249365	-2.759498735	-0.114967165	-2.122908475	-2.806266165	-1.214063225	-3.016546025	-1.356891425	-2.782264725	-0.259090795
125	104	Salmo trutta	stjordal	0.45167848	-0.201308012	0.041213222	-3.095758805	-2.442506845	1.178466453	-0.218373525	-0.696986895	0.584864535	-1.370100725	0.415693785	-1.208250325	NA	-0.090014365	-0.852834455	-0.491952525	0.097740703	-1.076407035	1.297089095	0.839942105	-2.46527089	-0.461040495	-0.118978365	-1.484985785	-3.119995013	-0.517583425	3.248167755	0.737625905	-2.736574175	0.697028611	-2.027830927	-1.538486317	1.625684617	-2.060222235	-1.360911885	0.829235265	-0.062484355	0.622044855	-2.043012134	-0.947498965	-1.016439255	-1.813534865	-2.392792255	-0.193548235	-1.017232165	-0.897805615
126	BF15	Salmo trutta	vosso	-1.624944105	-1.062327017	1.037848057	-0.292714145	-1.396427135	4.130087625	0.326554517	-2.408259885	0.227388814	-0.928996915	0.836094477	-0.237697212	NA	-1.080134805	0.083245818	-0.257761945	-0.382558611	-1.348451285	0.610407115	1.912900805	0.466741255	0.325769998	0.205656425	-0.715455434	-1.828154345	0.428018505	-0.749534475	1.053408467	-4.985486435	1.468661483	-2.28245195	-2.424239189	-0.578680397	-1.159557025	0.030035575	-1.077829695	-1.039986745	-0.141454625	-4.003546275	0.753114293	3.670564805	1.545821225	1.303197263	-0.088214685	-1.556888335	2.225576315
127	BF1003	Salmo trutta	vosso	-1.329436431	-0.750926838	1.337900764	-0.701869675	-0.468124685	0.8665055229	-0.645459485	-0.989735945	2.033465838	-0.658775985	0.934278625	-0.530219265	NA	-0.781610985	-2.363747075	-0.421832335	0.630051052	-1.380437375	0.408523785	-1.137784565	1.182395292	-0.694781675	0.682035315	-0.217964655	-1.806020793	0.004298875	1.121271915	-0.882150045	-4.622993405	0.550320315	-1.541663632	-2.743282267	-1.421307387	-1.730743315	-0.161970715	-0.559126985	-1.324436115	-1.494663985	-13.93162831	-2.050825985	4.767972125	-0.631580285	-1.760062575	-1.718338535	-1.991960705	-0.655505055
128	BF55	Salmo trutta	vosso	0.609362005	0.420987705	0.919578686	-2.01440991	-1.17270954	-0.72882343	1.451708316	-1.71135851	1.636747059	-0.40786076	0.55954312	0.65864042	NA	0.58881821	-0.14163742	0.38596954	0.319270281	-0.32895772	-0.28699196	-0.78218011	1.181489913	-0.88479977	-0.18940518	-0.09882051	-0.990576608	-0.85036485	-2.35298469	-1.07725491	-3.94899189	-0.493835452	-0.021596239	-1.633282752	-0.840397972	-1.29545662	-0.30991702	-1.31093042	-1.12571396	-0.87698262	0.71087542	-0.97195958	2.66842247	-0.9391092	-2.12037847	-3.41562628	-1.35265718	0.41410043
129	BF3	Salmo trutta	vosso	-0.486805975	-1.287967872	-1.418006373	-1.440165465	-1.973313495	-11.00393384	-0.196769415	-1.301577515	1.144555115	-1.040730275	0.801604395	-0.934703605	NA	-0.559947625	-2.147155905	-1.249912585	-0.386653421	-0.932951645	-0.476044725	-1.042593135	-0.813144822	-0.943943325	-0.002905525	-0.607876705	-0.241036748	-1.587376505	-1.940154145	0.457610205	-3.806245585	0.816578496	-0.923398739	-2.315770967	-2.658459127	-1.482414155	-0.076093415	-0.389595025	-1.227157995	-2.440342505	1.409752865	-0.399449875	4.647921175	0.644686685	-1.386288655	-0.542903415	-1.814201655	0.254051315
130	301	Salmo trutta	beiarn	0.356064756	1.001860053	0.608440852	-0.61841726	-0.31178668	5.30488214	1.6812098	-0.6344631	0.79000526	-2.7652294	3.08040066	-0.47359788	-0.65186327	0.07428189	0.92784787	0.15664005	-0.336960238	0.3233071	2.13218645	1.44726973	-25.24562239	-0.60097674	0.89536519	-0.48889843	-0.49845592	0.00736094	2.23795215	2.9914754	NA	1.46139387	-0.03753118	0.043400766	1.634923782	-2.39003638	1.76836629	2.7613263	1.26753634	2.01518271	2.30536636	-1.72522219	-3.83602578	-1.86923447	-1.92277651	0.15818087	0.23698768	-1.27873764
131	302	Salmo trutta	beiarn	0.575073509	1.032079027	0.958252455	0.01565662	1.31640433	3.45296615	1.9277005	-0.76224685	2.09134662	1.69809223	2.93247577	0.49519284	-0.12026622	1.84172621	2.07134231	0.69881657	0.354550477	0.06712058	1.48342547	0.85356958	-23.58930377	0.20008583	0.79682477	0.11822826	-1.39044916	-1.27986132	0.0394545	2.56430186	NA	2.3992301	-0.10243015	-0.522463513	-0.210803648	-1.28039937	1.16196556	2.46738658	0.87473225	2.8401817	3.25175936	-0.06703184	-2.3164038	-0.12537113	-0.9446811	0.00185511	0.03063872	-0.11289227
132	303	Salmo trutta	beiarn	0.691902839	0.446319162	0.779698972	-0.40029008	-2.09164777	3.81876968	3.117776876	-1.741345	1.29907354	1.67043543	3.19110765	0.51156853	-0.64502464	1.48063281	2.56865726	1.77416115	-0.26068881	0.65967316	2.2835464	1.04816701	-1.351974982	0.09125333	-1.71408492	-0.03263399	-1.49238876	-3.01792183	-0.06526139	3.78639767	NA	1.08592032	0.11048681	-0.715214743	1.270545971	-2.52164415	1.51478451	2.21353735	1.30879343	1.93144366	2.19370226	-2.40669957	-5.40602812	-1.96822647	-2.2958848	0.62112128	-0.31176305	-1.90051466
133	304	Salmo trutta	beiarn	0.858308421	0.743250377	1.11435718	-0.74467252	-1.39475744	3.32759292	2.17754248	-1.2997647	0.93355923	2.97698659	2.94583984	0.63573985	0.183817252	2.26260343	2.28572398	1.18638445	0.077325327	0.44283182	1.7825655	0.10709137	0.475581218	-0.21502401	-0.77106342	-0.03771451	-0.39942971	-2.98404494	-0.02420254	3.05961814	NA	1.8913351	0.63941423	-0.213161552	1.42359143	-1.60579418	2.01682591	1.77411256	1.33577305	2.30841484	2.36750139	-0.86796446	-3.13138288	-1.44179339	-2.94786783	-0.2799257	-0.04562158	-1.57279628
134	305	Salmo trutta	beiarn	0.673211269	-0.249608961	0.86886111	0.25748181	-1.0286793	2.25964005	1.61865961	0.94277187	1.71108831	-1.16674511	2.36860999	0.86217698	0.037554136	1.62258762	1.06127931	0.61649772	-0.174642251	0.58979969	0.80571851	0.41048635	-29.51642051	-0.62950219	0.12446324	0.443462924	-1.58977004	0.51878441	0.6167141	2.34443576	NA	2.83213351	-0.97372437	-1.122054513	0.949492182	-2.57572376	1.48092421	2.18203585	0.6455249	2.80637152	2.87440068	-2.29881911	0.25955775	-1.9446407	-1.90589722	-0.5431023	-0.68109757	-1.19676861
135	306	Salmo trutta	beiarn	0.860074155	-0.736087807	1.160163554	1.52271381	-0.21311295	4.25417616	0.57157492	1.36683836	1.35427054	1.45842689	2.29909809	-0.33409488	0.06744353	0.84932847	0.50855356	0.63854662	0.120561816	0.66755595	1.38155549	-0.14657879	-0.609122452	-0.27315227	-0.03180134	0.0490701	-1.84702753	-2.90838606	-0.28889642	3.27776161	NA	2.874656438	-1.70249341	-1.755111893	0.266228481	-2.75850008	0.03054869	2.08656821	0.13576083	1.75755145	2.04433562	-1.73935932	-1.43844806	-0.13458694	-0.92600471	-0.56581524	-0.95946371	-0.33467988
136	307	Salmo trutta	beiarn	0.37199159	-0.671684043	0.6892054	-0.24563886	-1.41502424	2.14903046	1.2608057	-0.56168892	1.48164544	1.12161315	2.32159901	-0.0890986	-0.279918637	1.37864405	0.59987637	0.22939928	-0.106695434	0.27222913	1.29341552	0.4349556	0.553194378	-0.35790971	-0.32254264	-0.257584788	-1.77552886	-0.67891112	1.70938671	2.27499521	NA	1.331431246	-1.55972745	-1.339486313	1.058881158	-2.79410439	0.64243334	1.4687196	0.80152163	1.53263302	1.92684067	-1.43664544	0.49003031	-2.54153614	-2.6985437	-0.75526638	-0.94304496	-1.96788049
137	308	Salmo trutta	beiarn	-0.437074204	-1.039323636	-0.3479318	-0.57635962	0.009103291	1.79393116	-0.1200158	-1.85913771	0.959338422	0.66473352	2.74599557	-0.33899571	-0.523533645	0.79456728	-0.44799384	-0.55662543	-0.956636922	-1.05520383	-0.04874381	-0.70852786	-2.423100566	-0.66609392	0.90003482	-0.94968547	-1.67054559	-0.25406999	1.04009462	1.09498401	NA	1.293043857	-1.409625421	-1.818179676	-0.721725043	-3.22976709	0.32706113	1.11529404	-0.11646261	0.48858619	0.93504416	-1.31205319	0.94141012	-1.69258968	-2.10845783	-1.54728993	-1.05078418	-1.67577741
138	309	Salmo trutta	beiarn	0.24270602	0.816653863	0.261955506	0.29085958	-1.09115097	4.61892699	1.10651799	-1.21225172	0.69595116	1.68377265	2.38151464	0.04044597	-0.4464816	0.25170647	0.776528	0.38511431	-0.700918378	1.23596003	1.28100457	0.20341168	-2.555969083	-0.02953306	-1.28342466	-0.07733558	-0.97185145	0.42672299	1.74060887	2.51792312	NA	0.76980057	0.077009936	-1.062826383	0.994339526	-2.6836094	1.27205158	1.89097503	1.00360072	1.99631038	1.81404259	-1.14470204	-1.67622678	-1.55651246	-1.23324852	0.33970343	0.23828342	-0.94497656
139	310	Salmo trutta	beiarn	0.160536287	0.458528553	0.614090659	0.11860067	-1.04965381	4.21076552	1.10873591	-0.90153992	0.26847559	1.19718829	2.90087487	0.11203009	-0.10179483	1.35494984	1.83454078	0.9071965	-0.384319441	0.55449126	1.73358368	0.45850929	-0.507908298	-0.02549671	-1.64365667	-0.73358629	-2.61500122	-2.89986581	0.60058674	3.1888115	NA	1.825190861	-0.83387079	-1.574182153	1.19786343	-1.67813156	-0.41385707	1.07851849	0.45498338	2.0516567	2.09168411	-1.18888939	0.48076552	0.43641568	-0.80009034	0.54672925	-0.25640396	0.73970414
140	311	Salmo trutta	beiarn	0.664567509	-0.076268677	1.075292228	0.113304545	-0.364420035	-1.433500195	0.677734045	-1.560045385	1.016551695	1.023982625	1.271206885	0.072359675	0.154405725	1.161710175	1.149940635	0.910374625	0.574999395	0.468720985	1.865049165	0.781031365	0.873197032	0.348480185	-0.824359885	-0.265990755	-2.250164105	-1.178763045	1.506702145	2.451403185	NA	1.710597775	-1.273868595	-0.991399558	1.643425167	-1.916999835	-0.023354575	1.646136155	1.352445005	2.155508145	2.356736085	-1.471498225	-2.345374955	-0.680199685	-0.791794235	-0.018416455	0.247977625	-0.825360395
141	312	Salmo trutta	beiarn	0.706751197	0.271927399	-1.998303949	-3.401751615	-0.125420015	-0.823940785	0.183389105	-1.684074955	2.097541135	1.601143835	2.313677155	0.528462125	-0.018048625	-0.864420215	-0.355053505	0.143264375	-1.177498897	-0.522285865	0.873339185	-1.343437535	-5.914521792	-2.263904575	-1.373280185	-1.041626315	-1.428538755	-1.123204995	0.747160495	2.831053985	NA	1.576836765	-0.692035545	-1.640450818	0.290293807	-3.067953505	0.387629425	1.251531025	0.820448515	1.467817615	2.257714005	-1.497110465	-6.814493945	-0.328725235	-2.747658365	0.277874085	-0.653170675	1.140867955
142	313	Salmo trutta	beiarn	1.118908167	-0.53824759	-0.650685214	-3.02652557	-1.25377171	2.02778494	0.71791232	-1.35831904	1.56327585	0.74379963	2.59387621	0.3277228	-0.15285565	0.43612334	0.64688578	0.38288757	-0.802350238	-2.29447216	1.67256596	0.54490726	-4.577824697	-1.24530742	-1.78185211	-0.4486762	-1.19256236	-1.06916275	3.06090277	3.61776284	NA	1.86113325	-1.04443209	-1.258470153	1.78680738	-3.15624942	0.14960369	0.52152996	0.38882533	2.40066291	2.70683689	-0.86594932	-3.90821821	-1.6328385	-2.76243136	-0.25133158	-0.72662514	-0.8310634
143	314	Salmo trutta	beiarn	0.734629812	-0.455919274	1.149888621	1.02703695	-1.49888209	-1.0126928	-1.17178812	-0.84648391	1.8250943	1.05876909	2.56513764	-0.88162769	0.174960292	0.3546837	-1.61455219	0.34923347	0.100693091	0.05157508	1.312394	1.04939865	-9.367197557	-0.34891065	1.23952934	0.637765898	-1.87768185	0.27119248	2.64591223	1.54489375	NA	3.084507273	-1.83221701	-1.632124303	-1.116795668	-2.77131104	0.09828206	2.30902228	0.18969948	1.86519548	2.37460285	0.26412475	-1.6110847	0.26041904	-1.02585514	0.01356869	-1.08306004	0.23325027
144	315	Salmo trutta	beiarn	0.186930167	-0.723125627	0.430525383	1.0002157	0.080516578	5.08679918	0.08996739	-1.81480266	1.14974999	0.87651435	2.50409948	-1.05360987	-0.087919541	-0.16035146	-0.53786998	-0.22545485	-0.791257478	0.01639822	1.06052145	1.00356697	-3.553965198	-0.92842011	0.25770581	-0.281671089	-2.26616058	-1.07412458	1.9928153	2.24097608	NA	2.257190746	-1.52631973	-1.478977355	0.362140833	-2.95194899	-0.04575076	2.12688184	-0.22249183	2.45564871	2.52924788	-0.90316377	-1.24285133	-0.64318772	-1.37750254	-0.78025926	-1.14795949	-0.85697002
145	316	Salmo trutta	beiarn	0.573197985	-0.081026035	0.822534567	1.45817606	-1.37117618	7.09792431	0.71105742	-0.51573166	0.85461529	0.2445033	2.58871239	-0.75009495	0.20553532	-0.31349063	-0.03201046	0.04137624	0.08876542	0.51211369	1.79264046	2.45724669	0.122384082	-0.4960607	0.29744715	-1.22385052	-1.35312831	-1.7311985	0.16846495	3.89404639	NA	0.42100855	-1.56360634	-1.677437733	-0.213558168	-2.84556776	0.43091956	1.46428001	0.64296094	0.71420158	1.1269051	-2.08725226	-1.78758031	-1.83967077	-3.04662684	-0.94230778	-1.04733555	-1.35235556
146	317	Salmo trutta	beiarn	0.878448842	1.126634125	1.109811175	0.404850635	0.386247285	-6.041072045	0.831860545	-0.019978675	1.568284755	1.182019365	2.467832015	0.201778565	0.065699255	1.577023685	1.590562445	0.692148055	0.139189416	0.693610125	1.620034545	0.531912085	-23.13086049	0.343991835	-0.615466455	0.094892135	-1.799136345	-0.473176665	2.116500125	2.664326195	NA	1.508713645	-0.375539745	-0.686383978	1.401494034	-1.423231875	0.071464235	2.946443995	0.746510855	1.761823185	2.562545705	-0.786643695	-3.197659435	-0.850402525	-1.009135255	0.547927665	0.340537115	-1.654047435
147	318	Salmo trutta	beiarn	0.791135894	0.79311524	0.614142748	0.52921733	-1.82228163	1.83118002	0.30022676	-0.24751574	0.86949552	0.24138319	0.09218387	-0.49709383	-0.04892865	0.10843415	0.46931467	0.52420855	0.270312483	-1.0743011	1.05299159	1.65422818	0.159313995	-0.70723075	-0.2571765	0.0155221	-2.44774761	-2.31008435	-0.9497464	2.35312189	NA	-0.77841739	-2.34677668	-1.749928813	-1.294719578	-1.36932665	-0.33705673	0.43246011	0.02464353	1.58652342	1.95280526	-1.475328	-4.85215853	-1.40432172	-2.91153364	0.17585754	-0.30766196	-0.68077081
148	319	Salmo trutta	beiarn	-1.044228201	-0.112787882	0.558327578	-0.5570795	-1.08044368	-3.15159898	0.23468708	-0.84473767	0.4119346	1.10738095	1.05776168	-0.13998673	-0.105821495	0.64940108	0.49385419	0.98597647	-0.495860502	0.49796124	1.44146717	0.68630572	-0.746466496	0.33253452	-2.76311666	-0.19262373	-1.36263749	-3.03272645	-1.60389541	2.81543642	NA	1.295888383	-2.07043204	-0.669331769	1.093734734	-1.607074	-0.06670014	2.10815497	1.01493409	3.13276497	3.07301282	-0.82135701	-4.05725624	-2.10773095	-3.06726831	-0.2708234	-0.08815596	-2.37059374
149	320	Salmo trutta	beiarn	0.003211442	-0.558586522	0.636113512	-0.843098885	-2.140672795	-0.714171725	1.487207219	-2.344941405	0.805276035	2.450730375	1.738449775	0.845006715	0.284853339	2.173648465	1.457419296	0.571853889	-0.658690163	-0.840761695	-0.244542415	-1.209867295	-1.945901376	-0.221081145	-1.823691225	-0.311519722	-1.949770015	-1.878363605	0.267669635	0.434267565	NA	0.317979346	-1.049616535	-1.298657666	0.612578212	-3.038386605	0.939328405	-0.930580805	0.510875955	2.049715735	0.043206855	-1.111539175	-0.955754125	-2.369306295	-4.135279655	-1.884146765	-0.934275095	-2.467373095
150	321	Salmo trutta	beiarn	0.134415545	-0.958492745	0.042940874	-1.22087899	-1.97915422	-1.19808283	0.22915946	-2.55197839	1.00617513	0.87126706	0.30954042	0.38295561	0.119049744	0.24422483	-0.37640285	0.181216706	-0.819312909	-1.00059227	-1.07602841	-0.4376652	-0.958965907	-1.39916392	-0.39340034	-0.447976929	-1.88147365	-3.30253553	-2.33947386	-0.62773898	NA	1.343639788	-2.03678027	-1.977533426	-0.701114049	-2.86498325	0.15002326	-0.52627029	-0.92643332	1.29291372	0.9546443	-6.96672916	-1.39514079	-1.58356239	-3.12953484	-1.65069648	-1.10581168	-1.59328675
151	322	Salmo trutta	beiarn	0.874077245	-0.494356398	0.947521576	-0.338836245	-1.163232445	0.495776345	1.743116857	-2.815678115	0.891523955	1.751073015	0.593920585	0.254291475	0.050849014	1.806577935	0.363396095	0.403765815	-0.071465627	-1.617448885	1.281179535	-0.237623125	0.350142664	-0.888144445	-1.396760115	-0.335902425	-1.986678375	-3.057971585	0.546036925	0.642374485	NA	1.699036866	-1.901025525	-1.564440378	1.116520393	-3.050311135	0.919415965	-0.086159945	0.690294715	2.065682485	1.971859485	-0.996764005	-0.979046135	-1.992529245	-3.521491935	-1.068476435	-0.561095835	-1.357385515
152	323	Salmo trutta	beiarn	-0.825161578	1.059298963	1.14383908	-0.673673375	0.232776865	0.548223455	3.021428645	0.427694215	1.518902675	2.914448575	1.714057745	0.972526455	0.294730915	3.148626615	1.988631005	1.401867425	0.769252693	-0.039958115	1.378013875	0.067901105	-1.731716889	-0.702483065	1.204951255	0.156332285	-0.075563955	-1.586139855	0.579535485	2.517432915	NA	1.600497485	-0.472067335	-0.224115748	0.978490443	-0.711725235	3.332737795	2.338100035	0.774104725	2.059669515	2.490766355	-0.782877465	-2.624813415	-1.617443455	-3.089406885	-0.394673695	-0.014810855	-1.300577275
153	324	Salmo trutta	beiarn	0.091831533	-1.206359518	0.293389617	-0.359019905	-1.384447955	-5.802072565	0.334836595	-1.759462755	1.070157744	0.500600095	1.772871935	-0.073817545	0.272898482	0.171141895	0.014538355	0.020895635	-0.423858822	-1.008492495	0.531148515	-1.591045015	0.354673605	-0.538573695	0.286179315	-0.893188502	-1.203206751	-1.755953745	1.830748175	-0.197767185	NA	2.047009588	-0.904848161	-1.78089284	-0.186081582	-2.865481055	1.231880715	0.932738075	-0.049689265	0.946727895	1.484075595	-0.377055455	-1.807575415	-0.941970425	-1.623224155	-1.819365595	-1.436662215	-1.430986585
154	325	Salmo trutta	beiarn	1.373525485	0.671789072	0.974838809	-1.97353131	0.13419917	-0.75361827	3.050226433	-2.04013763	0.60720628	2.31437624	0.7794587	0.78696704	0.29451834	1.8087601	1.40415732	0.87840046	0.183118821	0.63368093	0.53386139	1.08446322	0.188364077	-0.3107233	-1.4513398	0.04860106	-0.86825895	-1.04978144	1.2300292	-0.70590645	NA	2.620717694	-1.04883181	0.070783786	0.512220039	-1.19663988	2.7194891	1.4530921	0.9533237	2.99689813	3.33058122	-0.86556319	-8.47502565	-0.70333131	-1.76646371	-1.02724842	-0.46402568	-1.19952214
155	326	Salmo trutta	beiarn	0.46524968	0.107430403	0.290770683	-1.488347125	-0.260764785	-2.812351885	1.756174835	-2.937085385	1.225186055	3.071482785	0.053364615	0.867094785	0.194498071	3.157687205	1.330150105	0.768350235	-0.509577965	-0.898918315	0.196644195	-0.531208015	-2.69429115	-1.164961445	-3.441931095	-0.044646435	-2.219222295	-3.718207755	-1.790168635	-0.194935635	NA	2.735223817	-1.606845465	-0.846637348	0.514789106	-1.951682295	2.389327255	0.106897425	0.365102695	2.862692815	2.718030935	-0.588552205	0.199310835	-1.221606415	-2.608630235	-0.611563115	-0.326005515	-1.170820135
156	327	Salmo trutta	beiarn	1.081962902	0.318232436	0.946587417	-0.45358848	-1.03796336	-4.56343745	-0.22715642	-0.79603216	0.09760761	-0.12249323	0.36823186	-0.27624253	0.484554084	0.91194319	0.33466641	0.21392892	-0.1780841	-0.52083392	1.29675031	0.88059909	0.382746282	2.22390892	-1.40568918	0.004789165	-1.90799613	-0.9835385	2.58169173	1.0517223	NA	0.44700706	-1.35016091	-0.769129551	0.392965848	-1.76893358	1.02918701	1.24797694	0.76606075	2.51226789	1.52834378	1.70036256	3.33495959	2.95535173	1.99336672	1.88055992	1.00983125	1.24775948
157	328	Salmo trutta	beiarn	0.788140568	0.210552878	-0.138540889	-1.04671323	-0.34905671	-0.06962157	0.33423814	-0.23655466	1.70254919	1.33098699	1.04533272	-0.12672233	-0.15891002	1.80129319	-0.24463927	0.86854296	-0.546171649	0.82335146	0.02498114	-1.00717253	0.044945007	-0.80577662	1.77225917	-0.33334633	-1.84111882	0.93321885	0.60649355	-0.06480129	NA	-0.18526721	-1.46685052	-1.538282923	-0.989431968	-2.19842179	0.95238682	1.08626838	0.16308133	2.28183637	0.95453352	-0.66983753	-0.14554334	-1.07523995	-2.96324885	-0.8671693	-0.19169606	-0.93715064
158	329	Salmo trutta	beiarn	1.137199476	0.794098158	1.298802096	-0.264405375	-0.362867285	1.243101545	3.976410592	-0.703327685	1.702435095	2.772628835	1.896570925	1.223163785	-0.760133265	2.201256395	2.815266565	1.592089845	0.69782962	0.010303675	1.386790105	0.515397345	-1.13581024	0.088941185	-0.388424465	0.643218905	-1.278478955	-2.141774935	0.593312605	4.173176715	NA	1.227669815	-0.667559535	-0.907568058	1.707985272	-2.187980075	2.657768255	0.472751475	0.968654615	2.525450465	2.394939305	0.938709815	-0.621439505	-0.952012855	-1.467339945	-0.032727715	0.628055585	-1.216628765
159	330	Salmo trutta	beiarn	1.076890739	0.36223574	0.185959467	0.64266974	-1.33046057	2.00171373	2.59086812	0.37100164	1.8813002	3.15170362	1.20474803	0.48975389	-0.17717123	2.34231084	2.1268059	0.9500627	0.720157646	-0.9994315	-0.23329022	0.24892313	0.367098518	-0.09732517	-0.76561105	0.28762046	-0.98354151	-2.72918167	1.71661013	2.1161501	NA	2.987026136	-0.32589298	-0.254341563	0.787125894	-1.36119993	3.39844811	3.16444461	0.94600709	2.99504633	3.92399896	-1.28250715	-1.30413048	-0.83084254	-2.35127388	0.26868421	0.44615934	-0.45215759
160	331	Salmo trutta	beiarn	-0.136799941	-0.791612704	1.635564206	-1.076309475	-1.844521645	-8.795321695	1.677397365	-0.989516015	1.548685985	2.141268085	1.154911875	0.433803325	-0.405848805	0.722819745	0.565461235	0.690809465	0.726408851	-0.563297315	0.813407935	-1.013516155	-2.838714322	-0.779390695	-1.197484935	0.027255485	-2.381698675	-3.621140525	0.494320115	2.835343915	NA	1.927569015	-2.476386495	-1.513860628	2.100014959	-3.045055195	0.757899965	0.323378625	0.534529065	2.168985215	3.107167205	-0.931370725	-0.955578995	-2.147743945	-2.749194865	-0.564647545	-0.378849565	-2.418909865
161	332	Salmo trutta	beiarn	0.629131131	0.050809287	0.853380269	0.340605155	-2.284408865	1.856037805	-0.610529455	-0.382624945	0.879126135	0.749872415	1.970356135	-0.204920635	-0.073642783	0.061147755	-0.099460115	0.626917945	-0.060039043	0.366467255	1.740893185	1.141095275	-0.790951053	0.460876965	-0.792319795	-0.141753515	-2.588574055	-2.302798685	-0.984930645	2.874285735	NA	1.977548549	-1.704130925	-1.729987278	0.979120816	-2.353941235	-0.426591545	2.440156915	0.794710055	2.203349585	2.269429815	-0.595027115	-3.744183625	-1.160929495	-1.353175595	-0.363894085	0.133693995	-1.543027285
162	333	Salmo trutta	beiarn	1.654053343	1.772170294	1.568215672	-0.460328545	1.725789631	0.652172395	3.022337905	0.284056345	1.415894035	2.186376955	0.940136225	0.419987545	-0.325476535	2.107467805	1.419497165	1.471323825	0.965155182	-0.202746795	2.536420795	1.770691615	1.184429945	-0.098717945	0.375419365	0.531219595	0.433054405	-0.792910715	2.003400225	2.763269435	NA	1.344226705	0.787540682	0.405243922	2.11248359	-0.984716265	2.429187445	1.903974705	1.746349625	3.213895615	3.434456935	1.003329995	0.404438945	-0.503609235	-0.841946705	0.461083875	0.982544555	-0.018994175
163	334	Salmo trutta	beiarn	0.767503328	0.898628871	1.127086013	-0.21575936	-1.60551001	1.03119121	-0.75952728	0.44234108	0.89849051	0.99209953	0.11003666	-0.48543517	0.953904961	0.90753084	-2.03710224	0.42627598	0.159244028	0.84808871	0.79614812	0.48792354	-1.118275558	0.03761716	-1.4394147	0.15078093	-1.57125019	-1.63113522	-0.51064075	-0.54953697	NA	1.19570867	-1.38645727	-0.416472571	-0.980828748	-1.66056737	0.00040966	0.60185953	1.07858307	1.99527589	1.92854222	-0.84682755	-1.44474715	0.76733536	-1.41319782	0.28925756	0.36638913	-0.31281891
164	335	Salmo trutta	beiarn	1.682993779	1.439103382	1.658321705	-1.199977315	-0.944502045	-0.170583475	0.878765745	0.073213695	1.039182765	1.613180655	0.794825615	-0.105170365	-0.047075075	1.173613955	0.363456035	0.579722095	0.749382709	-0.065223055	1.679272955	0.653440585	-5.649578592	0.243537545	-0.289085915	0.232629765	-0.749960755	-1.122465395	-0.932202505	2.143691145	NA	2.092932555	-0.097775125	-0.233897718	1.765280991	-1.172716525	0.322521525	1.633716765	0.953060555	2.298834465	1.775589855	-0.549494625	-1.149058035	-0.190394715	-1.479439955	0.518830395	0.564877855	0.034782505
165	CH_J1383_sm_SW_14_L_4462	CONTROL	CONTROL	-0.971363417	-1.109686142	-4.128709659	-4.370018035	0.663911241	6.598776325	-0.595776785	0.448458665	0.336089698	2.452438835	0.766337835	-1.066169305	-2.988529025	0.317974215	-3.281837825	-2.465925595	-19.2640093	-1.552288135	-1.883053335	-1.610637655	-2.638413666	-5.506429585	-2.344523355	-0.999153631	-2.111395905	-0.480947235	0.181115045	-1.902774185	NA	1.393204732	-0.604952902	0.138863678	-4.732329113	-1.201410255	-0.173489615	-0.092722655	2.107049282	3.513343425	3.194466295	-5.338025035	6.421504155	-0.253540655	-1.283135395	-0.265443145	-0.832479575	-1.615054115
166	CH_J2129_desm_SW_14_L_4462	CONTROL	CONTROL	-0.820427626	-1.510228819	-3.676725639	-4.357990035	0.154392435	6.379195105	1.826995889	0.828568155	0.971112315	3.691028025	2.753350315	-1.407648095	-2.331047055	0.394582335	-1.661485695	-1.500986235	-17.16252117	-0.221656705	-2.415015325	-0.597123105	-3.069012508	-5.199056365	1.042303775	0.228471917	-0.724368265	-1.553861795	-0.600398145	0.072441825	NA	1.368826491	1.395909242	1.232944938	-5.584359593	-3.206833395	2.081482705	4.015450395	2.524174665	4.505416545	5.037945095	-13.79676944	4.277534325	-0.820436885	-1.948754005	-1.661248895	-1.895824745	-5.145383135
167	CH_L529_prsm_SW_10_L_4462	CONTROL	CONTROL	-1.591419202	-2.274061806	-4.973060334	-3.59285806	1.667425738	7.04633107	0.756271321	0.08712452	1.356873539	3.21931033	0.75870748	-1.00159005	-3.15071716	0.8243606	-3.04924302	-1.84838036	-19.27564108	-0.69232707	-2.07630266	-0.91855602	-3.438431406	-5.9191001	-1.43087312	0.336744248	-1.53959644	-4.70993821	-0.35971328	-0.74640345	NA	1.689409468	-0.054302336	0.767824322	-5.716378058	-0.41994802	0.6564375	0.82947404	1.08530158	2.03910215	1.48959818	-7.14637386	5.71824621	-0.44963052	-1.3434321	-1.14439536	-1.09925583	-2.99037383
168	Chinook_Pool_1.0_4462	CONTROL	CONTROL	-0.992711502	-1.841214598	-2.752430279	-3.942738095	-0.525877345	6.130721135	0.510971945	2.926896925	0.923504445	5.527348485	3.592933895	0.312624395	-2.748451115	2.281203895	-0.194430605	-5.720973955	-15.32042647	0.659201375	-2.162628745	-2.577701295	-1.707293977	-4.165113965	2.321197915	0.284562795	-3.413687325	1.258449595	0.221694345	2.102762755	NA	4.496662434	-0.809211415	-0.751194198	-4.012150513	-1.553681985	1.929095945	3.049524015	1.667778985	1.896762305	2.568993895	-6.977650135	2.830918885	0.222799635	-1.667555975	-1.317576835	-2.222408145	-3.415260225
169	Coho_N6301_sm_SW_18_H_4462	CONTROL	CONTROL	0.395717098	-0.122830604	-1.782980405	-0.687837515	2.018075621	7.706279365	-1.198805975	1.939884715	-0.211184745	3.515797905	0.686600255	-0.645910185	-2.959492315	-0.582736135	-1.657899515	0.139742235	-17.40267041	0.416919385	0.824331655	-1.665876775	-0.111118124	-10.63835872	0.471214705	-0.225384239	-1.263492745	1.549003675	3.792777913	1.351160745	NA	0.320844263	0.208332503	0.539962939	-3.814951033	-1.604643285	2.354265025	3.505987905	3.174136532	5.247903255	5.516136896	-10.19843255	5.458008315	0.355847715	-1.434521405	0.592071925	1.047771312	-5.720553995
170	Coho_N6347_sm_SW_14_N_4462	CONTROL	CONTROL	0.624623337	-0.129482243	-0.880678323	-1.04647403	1.867734017	7.50287589	-0.61711742	1.93889858	-0.34983569	2.6559472	0.50507281	-0.30735801	-2.62344545	-0.56199464	-2.11270412	-0.37864801	-16.6095298	0.23653842	0.97618482	-0.63530836	0.486344729	-10.15025387	2.24366533	0.447071604	-1.149459395	1.87575691	3.984921856	0.64619134	NA	-0.56913093	0.090015687	0.826913294	-3.190847838	-1.06635141	0.37149478	-0.10679739	3.168984348	2.89282517	3.13065772	-8.48160609	4.91693571	1.03000946	-1.54969628	0.75854419	0.81760559	-2.72973167
171	Coho_N6375_sm_SW_10_H_4462	CONTROL	CONTROL	0.266964764	-0.438982427	-2.005714036	-2.42100738	1.930662131	6.91925758	-1.83289645	1.9971623	-0.60939059	3.62129288	0.30140112	0.13276156	-2.50378051	1.11808781	-1.89902985	-0.07122119	-17.1286177	-0.22485456	0.51240117	-1.47771265	-0.12531838	-9.40148625	-0.52287962	0.280842514	-0.142418712	1.12269974	2.577127032	0.32682592	NA	0.163588978	0.794192687	1.349380451	-2.797862088	-0.55042648	-0.84019351	-0.2545553	2.3936234	0.80484889	0.98090624	-6.14458377	6.80174295	2.55506705	-0.29237153	1.2679072	1.511686971	0.1128898
172	Coho_Pool_1.0_4462	CONTROL	CONTROL	-0.333349778	-1.045626311	-2.547108994	-2.11632235	1.35658001	7.02889548	0.32723835	3.8245002	2.15142719	6.23752998	3.07758551	1.27277406	-2.87511716	3.50210344	-0.28022155	-2.04506566	-15.34641945	1.76268362	-0.67160368	-2.65824926	0.12099078	-7.62390833	1.42445768	0.9496271	-2.89065742	1.59511166	0.31954075	2.35653776	NA	3.277919764	-0.86564816	-0.281912303	-3.107218628	-1.60617459	2.02845211	1.94039709	1.11603781	1.86833229	1.16625267	-8.07968711	5.53465157	0.895755	-2.0729552	-0.02177889	0.03109229	-1.59772822
173	PA1	Salmo trutta	vosso	-3.322556096	-0.335830026	-0.989339517	-1.64314845	-1.72455603	2.3789077	-0.77573675	-1.82131792	0.36351126	-1.94376333	2.5598882	0.50855793	0.44612498	0.81602011	-0.77654124	0.3519165	-1.133561561	0.39513158	-1.29608726	-0.05237367	-2.431882946	-2.47999708	-0.35713676	-0.71810794	-0.89577394	-1.62561151	-2.63397508	-1.39389214	NA	2.592293416	0.665725526	-1.047565913	-3.105766378	-1.73567632	-1.39639725	-1.72970394	-0.53960708	-1.38875252	-0.36124261	-1.41686655	-1.19993731	-1.43264522	-2.57966262	-1.24635028	-1.9016616	-0.36188294
174	PA10	Salmo trutta	vosso	-1.947942343	0.138287764	0.191792874	-0.682604185	1.953476231	1.397112975	1.771621635	-0.305996395	1.746127505	1.282466565	2.551198005	1.513380815	0.625013989	1.736018565	3.003712139	1.636637125	-0.332519225	-0.917027085	0.289880885	0.569332295	0.473292099	-0.198251945	0.245853415	0.254228395	-2.220632705	-1.105037975	2.324300015	0.077170625	NA	2.574040025	-0.620050985	-0.861184628	-0.566700253	-1.735399305	2.051938275	-2.360585815	0.494244955	0.244366885	0.903051355	-0.446091615	-7.647167895	-0.223982055	-0.345925005	-0.175985545	-0.404771775	-0.654300545
175	PA12	Salmo trutta	vosso	-0.354439433	0.264738102	-0.052857699	-0.45147253	-1.52841978	3.86745163	-0.04620127	-0.86694519	1.69097389	1.35140057	2.29291759	-0.10180466	0.671911663	0.68008964	1.26959907	0.25878019	-0.4058875	0.66963902	0.76371736	0.87751915	-1.176982534	-0.36627248	-2.01431247	-0.26839533	-1.59918084	-0.59729316	0.75347258	2.00552633	NA	2.187424708	0.391359926	-1.236941723	-0.174958938	-2.13375279	-1.64819631	0.4594411	0.54139397	0.5155019	0.91464651	-0.58237789	-6.40076551	-1.36130734	-1.10573613	0.08782639	-0.22625623	-1.7273314
176	PA18	Salmo trutta	vosso	-1.829456349	-0.067904439	-0.281154717	-0.834455715	-0.084241755	3.652841055	1.107236805	-0.679557945	1.211622585	2.271755175	2.957800675	0.949021745	0.61129425	1.407848135	2.018154045	0.839015785	-0.717469046	0.245689895	0.462625585	0.645157025	-0.43375144	-0.112230745	0.785868625	-0.576646315	-0.465780545	-1.661166815	0.892016595	2.046198845	NA	2.825912742	1.05720147	-1.080583078	-0.83983637	-1.678388205	0.559519415	-0.049131115	0.398166055	0.736477375	1.064658915	0.152970735	-2.313999775	0.133884585	-0.588833585	-0.853627885	-0.342864915	0.347941875
177	PA2	Salmo trutta	vosso	-0.727979888	-0.473905857	-0.969686066	-2.208796655	-1.018423725	0.764994605	-0.116690285	-1.483806815	0.768816485	1.742282605	2.137454515	0.703808415	0.833287037	0.941865595	0.956126285	0.754444945	-0.721661285	-1.410649165	-1.671102595	0.069822415	-0.566303191	-1.694630595	-1.978020115	-0.703410955	-1.451368225	-3.396154975	-1.429895095	-0.700625315	NA	1.747107347	0.358120395	-1.820803018	-1.601185223	-1.553163585	-0.819063955	-1.150413595	-0.584776975	-1.523238105	-0.573952865	-1.165746305	-4.498302755	-2.535203095	-2.827142625	-1.399673905	-1.754547335	-1.892451835
178	PA20	Salmo trutta	vosso	-2.275115711	-0.855829144	0.138641957	-1.74174292	-1.77248154	-1.01657405	1.171092218	0.16105205	2.519916661	0.7578023	3.15407093	0.87185221	0.73204618	1.09980175	1.936843618	0.523169586	-0.693635911	0.71648845	0.59224035	1.18365676	-1.484967051	-0.2265758	1.19252942	-0.789722679	-1.90230323	0.08445549	-0.53745562	2.72179998	NA	1.061043091	-0.46131627	-1.291953565	0.483157781	-2.82541432	-1.31299601	-0.04170481	0.66931825	-0.48640351	-0.21146828	0.0196776	-9.05433902	-1.38233499	-1.58767182	-1.11082995	-0.67473995	-1.83624237
179	PA21	Salmo trutta	vosso	1.010003549	0.387371194	1.116630382	0.049229655	-1.606650545	3.936604695	1.319580085	-0.146037035	1.812265375	3.015063355	2.893843975	0.952117195	1.222820161	2.249440785	1.522008625	1.317926265	0.591448146	-7.293244355	1.269524855	1.196048835	0.929283351	-0.337448595	1.621658655	0.492523085	0.055320335	-1.411572135	1.089913035	3.464788745	NA	2.470390076	0.934989598	-0.299193798	1.479115873	-2.355231445	-0.419012175	0.026681965	0.501109405	1.877172635	2.011467385	0.386460235	-9.492536935	-0.599875565	-1.061062415	0.059943215	-0.544648535	-0.590839325
180	PA23	Salmo trutta	vosso	-0.011002269	-1.11773822	0.043946045	-0.79194623	-2.36434786	2.30479258	-1.33640664	-2.01191261	1.039694	1.1674006	3.74672103	-0.36370156	0.892399819	0.31721915	-1.41137398	-0.23142479	-0.353560205	0.06779083	0.36214464	0.0128637	-0.167803883	-0.22184161	1.39476213	-0.76351664	-1.3172622	-0.55610719	2.5987295	-0.8423486	NA	1.806153696	-0.576432752	-2.161399423	-1.405953108	-3.46367104	-0.23674761	0.08529917	0.42091768	-0.42170597	0.00559345	0.13682881	-1.11806322	-1.12058169	-0.84346908	-0.92172345	-1.04262903	-0.62741159
181	PA24	Salmo trutta	vosso	-0.544340535	-0.80375508	-0.290350169	-0.450996945	-1.767024735	1.986971525	-2.209865745	-2.068302625	0.245615075	-2.831692145	1.687401615	-0.298460225	-0.107053568	-0.182546305	-1.598453195	0.268910625	-1.336460047	-0.099868045	-0.003388985	0.210023755	-3.441585477	-0.981433655	-0.547702025	-0.125539749	-0.17186347	-1.998406525	-1.975040875	-0.627415275	NA	1.774810662	0.325392487	-1.403566903	-1.110099636	-2.267908505	-0.401030305	0.757311145	0.082781355	0.871207765	1.088276215	-0.453200445	-2.509686545	-1.493107255	-1.917439175	-1.256209915	-1.074880565	-1.830023915
182	PA25	Salmo trutta	vosso	-0.023495228	0.1197382	0.282380064	-1.168027225	-2.185600575	2.354488785	1.642216835	-0.653510665	1.058018565	1.853763415	2.696696185	0.842248195	0.646463506	0.876469605	0.456390895	0.434101345	-0.29881289	0.232000865	-0.168598935	1.009654605	0.600026334	-0.684372185	0.312955915	-0.122069853	-0.138813549	-0.643983085	1.040062285	1.191529875	NA	2.739688926	1.009710743	-0.925697829	-0.166281749	-2.327750675	0.109126415	0.874966775	-0.019485055	-0.015296295	0.464590865	-0.520362325	-8.228142845	-1.437928585	-1.845821755	-1.078751115	-1.204598435	-1.688104335
183	PA26	Salmo trutta	vosso	-1.183792463	-0.225208672	-0.943278033	-1.38602207	-2.81488429	-0.10402787	-1.6297431	-2.93637124	-1.15158573	0.29793434	2.53324056	-0.30108617	-0.442718904	0.05001363	-1.75993876	0.05477584	-1.49993479	0.11408355	-0.32924088	-0.43632238	-4.509617287	-0.47547911	-2.04667424	-1.319052	-1.12734068	-1.70553328	-2.32232981	-1.41587635	NA	0.780213569	0.157375001	-1.200503669	-2.261358428	-2.74122067	-0.42129844	-0.50363114	-0.38055817	-1.44436417	-0.71145836	-0.56836731	-2.61623446	-1.0163902	-1.59268955	-0.8339407	-1.05075174	-1.64448933
184	PA27	Salmo trutta	vosso	0.011441338	0.508962588	0.3114939	-0.49424392	-2.48452349	0.50179865	-1.05342079	-1.88209059	0.62588786	-0.37691339	2.26602388	-0.21669683	-0.0377773	-0.04296656	-1.62552361	0.25843084	-0.207855048	0.28703502	-0.44400447	-0.27991072	-3.619572317	-0.57132951	-0.96304526	-0.82074596	-0.73039978	-0.97965783	0.69533608	-0.61653342	NA	2.707964066	0.897673798	-1.286852343	-1.207948058	-2.25743316	0.6746997	0.52376482	0.18897576	1.35619474	1.54886681	-0.39611568	-13.16205449	-1.07975035	-1.4571773	-0.95086606	-1.322027	-1.35290927
185	PA28	Salmo trutta	vosso	-1.696793649	-0.269298318	-0.166584119	-1.5393862	-1.74779806	2.60299985	1.32673402	-0.65996572	1.14329721	-0.54784671	3.01171179	1.38968209	0.895416275	1.93655397	1.84498442	0.45604094	-0.862958392	0.27889363	-0.32966866	-0.05885621	-0.257577113	-0.93238566	-0.52610876	-1.7893703	-2.03956047	-1.4064174	-0.91108412	0.26105592	NA	-0.64648176	-0.573648782	-1.517212223	0.269815103	-2.93682584	1.0774523	0.15019979	0.30998651	-0.24126894	0.47167213	-1.55912801	-2.17275415	-1.77741506	-2.81396329	-0.86043364	-1.14873745	-1.54030208
186	PA3	Salmo trutta	vosso	-2.358715842	-0.524732765	-0.548107314	2.01078416	2.711074483	3.39869481	0.06133569	2.7551325	0.90877108	1.37021979	3.26206855	0.33284088	0.559585862	0.67269749	0.6390143	0.67928359	-0.757540215	2.02230614	0.71049575	0.50743536	-0.736738217	-0.86320074	-0.17013948	-0.298910913	-1.77302756	-1.25258613	1.25422756	1.82655754	NA	2.299620893	-0.143476843	-1.723036503	-0.090470935	-1.1386677	-0.67458891	0.8330502	0.23713095	-1.11926135	-0.28721738	-0.35666462	-8.39826189	0.35880645	-0.08984867	0.11575102	-0.13174106	1.38881158
187	PA30	Salmo trutta	vosso	-1.277815202	-1.431344438	-1.090967785	0.51228481	-2.5244161	4.38139216	2.432121499	1.18881357	1.80313763	0.59349395	5.09581473	0.86531769	-1.06136647	0.79423804	1.4658504	0.85430998	-1.550906442	1.61696148	-1.44551027	2.74416843	-6.571529427	-1.81641558	2.25193974	0.442421615	0.428979627	0.54472776	-3.30938383	2.18478825	NA	-0.08484884	1.253569053	-0.392022789	-1.587933368	-2.04109332	1.19186004	0.34881843	-0.01984902	0.52919748	1.42067231	-2.87410871	-1.91699462	-2.16429951	-3.67556675	-1.13283343	-1.68403819	-1.76397171
188	PA32	Salmo trutta	vosso	-0.6445758	-1.970799135	-0.296493334	-1.077866505	-2.743670315	3.315677825	-0.811804505	-1.417923315	1.636862603	1.455031565	3.284930965	-0.069882115	1.104169281	0.522139465	-0.137497445	0.455810845	-1.098132185	-0.819517115	-1.676519685	0.049223105	-0.154023545	-2.249450655	-1.347342365	-1.445669815	-3.210466615	-5.313911825	-3.447805025	-0.488118655	NA	1.674676259	-1.901956375	-3.077042858	-2.038183073	-3.471821995	-1.366311105	-1.157366895	-0.997958325	-0.254690095	-0.156858335	-2.852746835	-2.565879375	-2.948334435	-3.648200535	-2.339350395	-2.900583245	-3.197451295
189	PA33	Salmo trutta	vosso	-1.586507124	-0.537400708	0.105583531	-0.395491	-1.42587408	3.70777655	1.28762986	-0.64148327	2.315580675	1.08242333	4.86637386	0.38164121	0.325159576	0.30811654	0.51558995	0.72093259	-0.630898369	0.7338511	0.92338801	2.5032738	0.143188472	-0.41093475	2.83038823	-0.48159202	-1.61319417	0.05987398	2.39693208	2.04238154	NA	0.23175975	-0.132731058	-1.251083838	-0.015410414	-2.21735436	-0.3313486	0.96508701	1.01614802	2.14061001	2.22467754	-0.20582714	-11.75090113	-1.23942021	-1.17105506	-0.60743758	-0.52303812	-1.27942732
190	PA36	Salmo trutta	vosso	0.361883623	-1.050450804	0.465057773	0.386209405	-1.664794945	3.432292605	0.051823285	-1.922995025	0.375263215	0.774344875	2.285696775	0.443674995	0.437571653	0.860094765	0.099466315	0.205012195	0.045134292	-0.720629355	0.076210585	-0.600335545	0.311647777	-0.547863415	-1.107036335	-1.041441935	-1.503402395	-4.595150245	-1.186744335	0.686580945	NA	2.682982364	-0.341388055	-1.439418608	-0.446491433	-2.384724135	-0.860979265	-0.662749525	0.129729715	0.487834795	0.715854115	-0.168878005	-7.501957585	-1.243104175	-1.621328125	-1.430899475	-0.748643545	-1.730789935
191	PA37	Salmo trutta	vosso	-0.249511927	-0.200613282	-0.071476914	0.057482235	-1.409024755	5.199939605	-0.088031595	-1.338556805	0.192078345	-3.207445835	2.424884035	0.265986425	-0.074830007	0.139744765	0.218498995	0.172033525	-0.80341579	0.573043655	1.216609585	1.330497415	0.151218041	0.188057585	0.428864255	-0.450640575	-1.536624205	-1.069015465	1.297752615	2.447076595	NA	0.516365915	0.126720899	-1.159389618	0.365487426	-2.473104125	-0.302858075	0.546424995	0.229714685	2.383156695	2.413231635	-0.395993505	-0.897683105	-0.965263615	-0.700550895	-0.220234915	-0.370799935	-1.193992435
192	PA38	Salmo trutta	vosso	-2.242380694	0.02797322	-0.167471322	-1.21855236	-0.26192735	6.90343662	1.57722805	-0.52134449	1.38429095	-1.17761452	2.93439285	1.23853832	0.331240656	0.38297061	0.86937268	0.53236596	-0.96478823	0.03218341	0.01601154	1.08744842	-2.856119129	-0.64261668	0.90410069	-0.52251003	-1.63475277	-0.86782889	0.63331337	1.57372639	NA	1.754233438	0.043047769	-1.046654287	-0.292133024	-2.19247652	-0.6473371	0.79336886	0.05554184	1.68514998	1.84783112	-1.6246782	-4.29369548	-1.83181533	-2.14560475	-1.21718925	-0.88862178	-2.2421618
193	PA4	Salmo trutta	vosso	0.284310124	0.037133352	0.734587943	-0.722253655	0.069920905	6.166223005	3.446943399	-0.454713395	2.706889196	3.163820345	4.482168315	1.387779775	1.656144916	2.611702015	4.092491301	1.395823565	0.20930404	0.653783495	2.339788625	3.353907435	-0.064118434	0.199662155	2.410242595	0.336502195	-0.115122545	-0.631735435	0.385612555	3.858810055	NA	2.731028154	0.835938815	-0.903935958	1.421128826	-1.963305005	1.918825235	-2.951005415	0.526965815	-0.064867255	0.510376135	1.004014745	-1.110769385	0.496627775	0.021705355	0.391040665	-0.624681335	1.482012635
194	PA5	Salmo trutta	vosso	-2.18952543	-0.395694542	-0.051787768	0.68173921	0.05970674	1.86226522	1.76511054	0.99030442	1.76903516	1.70979006	2.99551527	0.62749744	0.753100563	1.87607165	2.17347009	0.33061252	-0.566865516	0.63299344	-0.17757383	1.33728706	-0.383355933	-1.03594776	1.30474866	0.11816936	-0.91130793	-0.57966089	0.91824966	1.13875292	NA	2.353163381	0.042318545	-1.482512233	-0.952124528	-1.60192587	-0.09546211	0.00960541	-0.31477673	-1.40928019	-0.41141638	-0.32583879	-0.07873847	-1.04592582	-1.21304292	-0.21773747	-0.66576058	-0.62535859
195	PA51	Salmo trutta	vosso	-0.068295014	0.275498978	-0.131022134	-0.54665394	0.22818286	-0.96322795	0.77551555	-0.98792349	0.55147159	1.15654083	2.86017718	0.66187307	0.033653771	1.06084515	1.61158349	0.6011293	-0.46925885	-0.10577089	-0.06302107	0.21503317	0.470593517	-0.64976971	0.15869226	-0.41624179	-1.34511385	-1.72933707	0.81311076	1.06096845	NA	2.008496227	0.019397777	-1.207137833	0.066946334	-1.61413307	0.51324027	1.05947872	0.39445539	1.54181477	1.80816741	-0.78528381	-6.10370634	-0.376759	-0.99329889	-0.45232887	-0.65893518	-1.17190953
196	PA6	Salmo trutta	vosso	-0.691448226	-0.934554403	-0.652454482	-0.918215765	-1.661644935	-0.302166735	-0.381796325	-2.143889155	0.505842595	0.165608265	1.823397435	0.614031405	0.688387395	1.224574005	0.799668645	0.549176386	-1.041598159	-1.081730755	-0.167439875	-0.484595245	-0.483989605	-0.973271555	-1.137933295	-0.687995579	-1.163335225	-3.000510735	-0.553268485	-0.049905865	NA	1.611881036	-0.158533014	-1.824419498	-0.951941546	-2.344758315	-0.841309345	-1.536803185	-0.459193795	-1.422041355	-0.622194535	-0.931194435	-2.354119145	-1.632080055	-1.805722075	-1.232044505	-1.372830495	-1.038712105
197	PA7	Salmo trutta	vosso	-0.156232684	-0.104017961	-0.606810339	-0.598414145	1.161207075	0.424585355	0.122902425	-0.638832105	0.765382075	1.540811515	2.374726365	0.871950635	0.792092035	1.863059625	2.011076755	0.442686165	-0.502211937	0.191102885	-0.296875365	0.385904025	-0.167460751	-1.108508165	0.115583665	0.309300801	-0.766018065	-1.056016225	-0.465625755	0.058812815	NA	2.44489777	0.607011979	-1.296864198	-1.076951753	-1.880430825	-1.385604005	-0.680892725	-0.000552155	-1.746053075	-0.726598155	-0.892662365	-3.647817865	-1.865863155	-1.514268915	-1.351265445	-1.592245235	-1.824870595
198	PA8	Salmo trutta	vosso	0.100359884	-0.636049113	-0.201659393	-0.40377137	-1.71624945	4.08635384	-1.41895004	-0.89419862	0.51529264	-3.19979311	2.18017788	-0.68382791	0.61715996	-0.25461799	-0.89529642	0.1401438	-0.110370517	-1.30559567	0.68344897	0.03810287	0.278228233	-0.89655856	-1.31863911	-1.07622879	-2.18906913	-3.25218401	1.27215669	0.25445574	NA	0.98482311	-0.16146251	-1.854004933	-1.711659178	-2.92468855	-2.59702702	-0.27405308	0.27531146	0.33452089	0.63191451	-1.11716564	-5.89176622	-1.87183002	-2.13261644	-0.67064551	-0.81378361	-1.22282324
199	SL10	Salmo trutta	beiarn	-1.904838615	-0.198419676	-0.636070037	-0.426583975	-1.598342985	-0.427254405	-1.333840695	-1.332227585	-0.216113315	-0.172398255	1.279631955	-0.110331705	-0.237559443	0.874022885	-2.608315875	0.300889625	-1.139944141	-0.100544185	-0.150295205	-0.738357065	-6.616525712	-0.352582355	-0.734640375	-0.056117483	-0.55720454	-1.499305905	0.993518475	-3.094230815	NA	-0.323520445	-0.096534452	-0.640114765	-2.199747733	-1.956162065	-0.392402405	-0.923043485	-0.386593395	0.176152045	-1.371245015	0.772636885	-0.959690855	-0.853942105	-1.753439505	-0.147876355	0.009284415	0.185736485
200	SL11	Salmo trutta	beiarn	1.101040623	0.699565886	1.225960578	0.959190425	-1.554368765	-1.600901005	-0.649754235	-1.283452305	0.406936915	-3.044904375	0.482536095	-0.036559215	-0.118332195	0.136570865	-2.202720325	0.499249465	0.966878504	-0.878060575	0.649404035	-0.074778585	1.800478088	0.413820995	0.739734015	0.250522795	-0.779747365	1.823131545	1.120651735	-1.322243235	NA	0.172427585	-0.753596495	-1.566762628	-2.935416083	-2.204694105	0.707875725	-0.505904815	0.173719715	-1.947474835	-1.980693385	0.805018625	0.544494055	-0.646786165	-0.344005515	0.124384815	-0.403281875	0.403041785
201	SL12	Salmo trutta	beiarn	0.492628389	-0.694029303	0.360381105	-0.439686275	-1.795075755	-2.469189335	-1.204011435	-1.928906705	0.115189015	0.511343645	0.325668655	0.203784535	0.246354434	0.431106815	-2.484534645	0.111160975	-0.399359942	-0.453333485	0.066746745	0.188376125	-2.071544715	-0.870086055	-1.825514535	-0.379189946	-1.060300984	-1.691621775	-1.658186125	-3.838669095	NA	1.083888891	-0.490389005	-1.165147264	-1.966684627	-2.291077085	-1.785724195	-0.905640365	-0.232663485	-1.797757165	-1.459870605	-0.201601765	-6.180292005	-1.167064245	-1.852510005	-1.407421575	-1.050015465	-0.418355355
202	SL17	Salmo trutta	beiarn	-0.18996054	-0.530746823	-0.114280185	-0.881261115	0.875088668	-7.853153325	1.296547765	-0.588808755	1.004466145	-0.477405865	3.151879905	0.736739065	-0.394363168	0.041363205	-0.864436495	1.127599359	-0.534566827	-0.382069775	-0.418255605	1.340820435	-0.564398508	-0.538439685	0.201133975	0.114109077	-1.185566525	-1.064621585	2.552950725	-0.734327455	NA	0.307588125	-0.912562097	-0.853698356	-1.804751123	-2.038562215	1.746587505	-1.083862055	-0.118865785	-0.579886045	-0.241452285	-0.373271225	-4.131921015	-0.938003265	-0.780791455	-0.824669465	-0.175664855	-1.806973695
203	SasaAQ_B2788_IM+_4462	CONTROL	CONTROL	-0.924917616	-0.584101496	-1.762663804	-1.84333677	2.925174239	0.81951626	1.33426111	-0.29337906	1.19297916	-0.81079977	0.03920579	0.97501173	-0.34328754	1.74557052	0.7625419	1.25299195	-1.093933249	-2.27007385	-0.19964216	2.54310207	0.418210637	0.76713203	-1.24553443	0.931102407	1.705127208	-2.35933901	-1.29972979	4.46802955	NA	-5.94041644	-0.07371997	1.789933628	-1.279565568	0.49086369	3.35849641	0.95840183	-2.39123111	3.36588508	-4.04338507	0.83737829	6.11258149	0.5417748	0.78596774	-0.05051745	0.15342921	-1.3322902
204	SasaAQ_B5697_IM-_4462	CONTROL	CONTROL	-0.390255183	-0.142708142	-0.465544384	-0.79595733	1.94313295	-1.49194252	-0.77606948	-0.50886368	0.36519462	-4.30967073	-0.13307871	-0.11979065	-0.090003961	-0.77643048	-1.85578644	-0.09058308	-1.672520766	-0.15395879	0.44296202	-0.23180777	-0.077669956	0.77073411	-3.48324574	-0.005417937	1.485208667	0.67865904	3.427587097	1.33828186	NA	-7.43397875	-0.003129611	0.725467029	-4.070813678	-0.07651153	-1.00262168	-2.66645225	-2.34664258	2.7298135	-4.91004437	0.3537307	5.46899601	0.73900191	0.85747215	0.6743764	0.00977194	-1.48308505
205	SasaAQ_Pool_1.0_4462	CONTROL	CONTROL	-1.026176222	-0.401541641	-1.177816479	-1.465181455	0.303170675	-8.389402115	2.011953725	3.610548985	1.102927555	0.268656135	4.352324115	0.704685145	-0.453858055	3.440560765	-0.274474955	-1.387253505	-1.258913654	0.826719185	-0.436150885	-1.311192545	0.159679756	0.329814935	1.429539605	0.618546575	0.504729405	0.390539245	-1.546166675	3.450998115	NA	-5.322335245	-0.280298715	0.176636732	-1.752427283	-0.709423435	0.386790485	2.963406185	-2.467174235	2.041841045	-4.535215345	-0.569367545	4.998468465	1.714939235	0.118401145	0.051640365	-0.248951775	-1.191821095
206	AMD_G257_VDD+_4462	CONTROL	CONTROL	-2.708617236	-0.455354885	-2.757095474	-2.53374015	-1.70826787	3.07113174	2.67557871	4.03992584	1.56627224	0.50470226	4.22174767	-2.63913471	-2.29077007	2.18264043	-0.64134751	-1.99535495	-0.891194445	-1.57165694	0.16440521	0.20557906	0.534156469	0.25821388	0.94624295	-0.18287788	-2.2785324	1.06563136	-3.15911404	4.67383383	NA	-4.38254734	-1.03744161	-0.523623173	-0.724474618	-2.47261722	-0.90572459	1.29778551	-2.21034556	1.00615028	-3.03914817	1.17355694	4.98372887	1.02572009	-0.16118473	-0.17004081	0.38201627	-0.58559029
207	AMD_G50_VDD-_4462	CONTROL	CONTROL	-5.237144341	-3.634192468	-6.370028339	-3.827536705	0.055999795	-2.382403105	5.253607155	4.852877295	3.060121675	1.523863065	5.620020785	-1.407281295	-1.734750305	3.897010705	1.019836165	-1.954436845	-2.683573907	-2.504777495	-3.960106265	-0.185197505	-2.490433282	-1.956705105	2.061449355	1.851141615	-1.251037075	-1.010399445	-6.386584375	4.399587365	NA	-8.137594645	-0.695694475	0.887656472	-1.004278443	-0.744135425	3.381370585	-3.370015875	-1.700935025	1.945135485	-1.475600075	-2.018106445	3.267685715	-0.268858025	-4.047557995	-1.816369815	-0.310298385	-3.642342335
208	2020_153_Ther+_4462	CONTROL	CONTROL	2.06561071	0.699970412	1.95196565	-0.93934623	0.19954702	-2.9651156	3.59920279	-1.48740397	3.05778511	1.62259996	1.75205854	1.4500022	1.08490023	2.00306483	1.72161828	1.44156934	1.782720493	-0.19780677	1.05584021	-0.74386839	-1.347298347	0.2108861	-1.67493578	0.02172762	-1.63976463	-3.07764221	-0.30179263	1.31806697	NA	1.56400022	-1.23492947	-1.337103143	0.553752402	-2.96332664	2.56735234	1.29118997	-1.57362521	2.16770046	2.55179055	-1.24326616	0.19576212	-0.68884281	-1.82978376	-1.57751682	-0.7909912	-1.49858674
209	2020_144_Ther+_4462	CONTROL	CONTROL	1.173032982	-0.271892327	0.830146372	-0.23771717	-1.81469716	0.40289697	2.57585427	-1.27902729	1.42454572	2.55347776	1.12157757	0.18216897	0.73997181	1.85988395	1.77173164	1.05054062	0.634908143	-1.67465227	1.02424758	0.1895696	-0.656783157	-0.37081379	-0.86735802	-1.20145935	-1.30063188	-4.82344297	-2.41820627	2.59170074	NA	3.054688476	-0.6422524	-1.517974553	0.758545271	-2.98763669	2.16292211	-0.16648583	-0.82215113	2.38249368	1.67816715	-6.51998381	-0.72951838	-0.30712777	-1.58951211	-0.19185884	-0.59136561	-0.4195204
210	2020_S36_Ther-_4462	CONTROL	CONTROL	2.11201891	0.868958011	1.419787577	-0.739369665	-0.654382005	2.155185445	-0.665740785	-0.837119755	1.577815575	0.114104425	1.798364155	0.709677295	1.578450124	0.780089075	0.289496945	1.236148555	1.70383679	-0.437734645	2.315455245	0.481053805	-1.834124966	0.096717795	-3.001560565	-1.440083995	-2.706388175	-4.875400805	-1.955526505	0.557145815	NA	3.391727271	0.077469615	-2.559386538	1.934270085	-2.581391275	-1.665739775	-1.186853835	-2.236743705	-0.152905465	-2.970844415	-1.057580755	1.171884075	0.436689275	-0.872653115	0.171361195	-0.319379565	0.004451675
211	Pool_2019_4462	CONTROL	CONTROL	-0.798350823	-0.374436804	-1.15135437	-3.882341625	-0.463370835	-2.450399645	-1.961162185	0.037839805	-0.100568115	-0.511159815	0.415021955	0.343579385	-0.310700678	-0.371169125	-0.004195755	0.392445775	-1.182181447	-1.895625705	-0.566111715	-0.189911575	-1.264708532	-0.826932195	-3.784703615	-1.555120275	-1.346090065	-2.125424945	-0.679692655	-2.735675055	NA	-0.193596955	-0.182351003	0.646973836	-0.797230642	0.201540205	-0.717693495	-0.790480375	0.306819875	0.170788455	-1.115079035	-0.132453945	-5.263871295	0.159997185	0.239443345	0.311823935	0.441477225	-0.426378275
212	Pool_2020_4462	CONTROL	CONTROL	0	0	0	0	0	0	0	0	0	0	0	0	0	0	0	0	0	0	0	0	0	0	0	0	0	0	0	0	NA	0	0	0	0	0	0	0	0	0	0	0	0	0	0	0	0	0
213	Pool_2023_4462	CONTROL	CONTROL	0.397623093	0.082922131	0.560335061	-0.27712491	0.28720081	1.97020561	1.05650699	-1.08324716	1.00605016	1.17566753	1.55820437	0.75764088	0.709846972	1.21570325	1.01308604	0.5801288	0.125547864	-0.09124365	1.01997447	1.11624629	0.178588244	0.39379432	0.67001537	0.60486089	0.04378735	-0.54678443	1.27168889	1.1963023	NA	3.208199885	0.23146571	0.352461586	0.230225614	-0.660945	0.43382375	0.52585529	0.53828014	1.90072357	1.70683191	0.04622087	-0.06506792	0.06549511	-0.03273839	-0.37200688	-0.43249207	-1.04481016
214	AUR1	Salmo trutta	aurland	-1.162029128	0.447621849	0.770939843	-0.5264272	-0.26214991	5.69905449	3.580125617	-0.96221098	0.862623622	3.67669515	1.1354275	1.038604894	0.429258777	1.48600539	2.907496075	0.30030685	0.571458659	0.95337153	-0.07986766	1.48773968	1.303668117	-0.06794452	2.02425187	0.192939419	0.122591091	0.09669772	0.24786425	1.30467869	-3.47292024	1.168040693	1.077644383	-0.410786571	0.489768212	-1.67187753	1.3114278	-5.23285201	-0.00951055	0.66930211	-0.09510112	-0.16733555	-0.25695352	-0.44933885	-1.12495868	-0.55566137	0.27022145	-0.15939057
215	AUR10	Salmo trutta	aurland	0.088708575	-0.136991445	0.630040277	0.99545684	-0.53567957	-4.19644434	0.71496077	-0.37252148	-0.00593708	2.96460792	-0.35631193	0.65890107	0.627029934	0.75149791	1.551578547	-0.418157518	-0.071896675	-0.08303258	0.58122065	0.91279108	-16.10105995	0.05959536	1.83014832	0.387347976	-0.55499537	-0.05936379	1.60897089	0.11882758	-3.45344176	0.780096733	-0.137656335	-1.356290731	0.216927161	-1.24224358	-0.58812854	-0.01125008	-0.21289356	0.03771598	0.28928436	0.40389131	-2.61172336	-0.62613106	-0.80166889	-1.55955309	0.06424783	-0.81229071
216	AUR11	Salmo trutta	aurland	0.830633086	-0.251804473	-0.154044735	0.29508771	-1.77047105	3.8045109	0.80205189	-1.19416467	0.68739207	-1.44016668	-2.27850932	0.48419616	-0.661788326	1.54843748	-0.35667238	-0.24027052	0.000798527	0.45032979	-0.46199254	-0.46656689	0.749114349	-0.34289494	2.23674576	1.15094284	0.01269131	-0.42402601	-1.12839375	0.83916623	-4.03261318	1.01691498	-0.749818374	-1.466926091	0.60710907	-2.67246576	-0.52389133	-1.07163815	-0.83319451	2.24388722	-1.39105332	0.38544666	5.19153966	-0.42913925	-1.31201638	-0.3785115	0.06471973	-0.63862997
217	AUR12	Salmo trutta	aurland	-0.07758018	-0.386676254	0.034655055	-0.62407799	-0.87782171	4.14532831	1.187964881	0.67961449	0.567946496	1.10860818	0.22403073	0.23245913	-0.41375566	0.38540358	0.46175109	-0.185739263	-0.643338979	-0.81611873	-0.45773917	-0.13867163	-4.117542142	-1.56272132	1.45858826	0.536838643	-1.17621898	-0.3066448	-1.11062988	1.21345539	-2.95491319	-0.087655517	-0.40119267	-1.646375511	-0.264828445	-1.73014181	0.38724434	1.69898745	-0.60025921	-0.27817382	0.07460798	-1.00528393	-2.44582459	-1.94022408	-3.120655	-1.93543901	-2.54861871	-1.42368434
218	AUR13	Salmo trutta	aurland	0.652308905	-0.91759199	0.495617683	0.086369615	-1.210571335	-4.535212415	0.989636085	-1.091450995	0.403392505	1.460717335	0.412322355	0.175689395	-0.142278599	0.640374535	0.586656955	-0.661927325	0.224852069	-1.483828595	-0.472866085	-0.365159175	-0.198812947	-1.223407185	0.253679855	0.612137934	-0.509375515	0.000205575	0.868437375	0.658378015	-4.286550975	1.07847095	-0.121625711	-1.814245196	1.234795284	-3.507388915	-0.798232625	-1.038541305	-0.578234735	-0.697010955	-0.193789475	-1.061087235	-4.853673985	-2.069596865	-2.561275055	-1.063327385	-1.840458645	-1.247583115
219	AUR14	Salmo trutta	aurland	-0.141986836	-1.393064476	-0.731467605	-0.21656662	-1.48643781	3.71191541	-0.08195135	-0.72653246	1.345892956	-0.06082033	-0.55880807	-0.24500527	-0.814706941	0.55156004	-0.99777086	0.059536274	-0.904720566	-0.81481576	-0.56534708	-0.33214387	-0.040644985	-1.57521278	-0.93110029	-0.126312682	-2.53373014	-2.30454134	-0.2018816	0.97797909	-4.85358829	0.404437843	-1.933984519	-2.528808071	0.435648883	-3.2785263	-1.33720562	-1.73620183	-1.0564759	1.60981901	-0.74033953	-8.04431388	2.68248743	-1.58365602	-2.92661029	-0.84928062	-0.10929029	-0.83796068
220	AUR15	Salmo trutta	aurland	0.842554637	-1.407684214	0.791614603	1.7696683	1.277772637	4.33023664	2.115354159	-0.09481882	1.746609464	0.22088174	-0.054814	0.18272535	0.254165865	0.44018947	-0.26715821	0.066777562	0.400039676	0.22841181	1.73367022	1.31820618	1.164319771	-0.34681576	2.35158185	0.588817881	-0.83467439	-0.70874018	2.95486847	2.3391318	-4.9655967	0.68299822	-1.608814654	-2.088182301	1.119435975	-2.96907231	0.9033669	-2.58465055	-0.28056766	0.54044426	1.47160975	-0.89985569	2.76982897	0.0987843	-0.59166654	-0.53980376	0.32782504	-0.34348471
221	AUR16	Salmo trutta	aurland	0.269490436	-0.455105957	0.037714308	0.008359395	-0.593859755	2.727636995	1.94558943	0.606599115	1.199112673	1.983807075	-0.674391065	0.324729245	-0.79265313	1.492757735	0.196089815	-0.401252985	-0.901285552	0.687200365	-0.529219005	-1.046528795	-2.402223466	-0.620641025	1.541711365	0.170552948	-1.370646925	-0.420665295	1.887414825	0.259498005	-4.154590015	-0.060576598	-1.434289706	-2.269939366	-0.082059504	-2.690704575	2.508279865	-0.685673185	-1.380648195	0.210059825	0.656173465	-0.832783095	0.206843105	-0.749645165	-1.458717855	-1.462305685	0.177301425	-0.764392785
222	AUR17	Salmo trutta	aurland	0.354418796	0.206522464	-0.296413262	-0.122568695	1.203340238	2.946768105	1.197458935	-0.217399025	0.635254119	0.644547365	-0.857163985	-0.010418665	-0.901790699	0.868283085	-0.825338575	-0.424632072	-0.784077955	0.719943735	-0.016028115	-1.070797975	0.376590143	-1.368484255	1.999365085	0.373482169	-0.635389138	0.364947195	0.746115075	-0.167245465	-3.452903965	-0.302930675	-0.528546003	-1.739800926	-0.466719765	-2.181185925	-0.361486555	-1.431723255	-0.710145875	0.788004835	-0.300693475	-0.399668995	2.507472615	-2.005698215	-3.336062605	-0.548775585	-0.612981115	-0.458239045
223	AUR18	Salmo trutta	aurland	0.220579518	0.074330793	0.194061126	0.293391945	-0.276135445	1.725453585	1.095416565	-0.140143715	1.495765018	0.897079735	-0.648182185	-0.095398135	0.024176064	1.510212085	-0.213825475	0.129013651	0.087139512	-1.069721945	0.194656905	0.259494835	-0.137544411	-0.522647825	2.783236855	0.339504845	-2.168417075	0.578617295	1.528344125	-0.077813295	-4.383235035	-0.428089325	-1.538106339	-2.169728876	-0.213599674	-1.878556355	-0.473984525	-1.283429375	0.432344605	0.328286665	0.300472255	0.156387175	3.229239545	-1.061555145	-0.737217925	0.437521915	0.034571035	0.061705045
224	AUR19	Salmo trutta	aurland	0.583368066	-0.243622842	-0.019552903	-0.720753495	-1.434334315	-0.758391475	3.258665929	-0.637148315	1.129406615	-1.695957295	-0.225207145	1.101965135	-0.104764701	0.623008535	1.767583775	-0.224014975	-0.07353319	0.277154405	0.590508065	3.475546545	-1.825984256	-0.081326605	0.776540145	0.559969525	-1.634626395	0.376334975	0.954603465	1.127237445	-3.309005335	0.961623365	-0.562317199	-1.402683036	0.225331815	-2.425227585	0.399400695	0.133144505	0.527963105	-1.719361085	-0.145560625	0.637804285	0.603886365	-0.882575605	-0.347289595	0.142259515	-1.162077655	-0.659382995
225	AUR2	Salmo trutta	aurland	0.174640266	-0.114047857	0.698729443	0.47813509	1.569508602	4.33357985	0.72012914	-1.42052623	0.98823971	1.96523586	0.51226445	0.15504851	-0.424941882	0.49362657	0.59452729	0.022903382	-0.04488059	0.72397404	0.68241831	-0.62816482	0.555220214	0.3821793	0.47169818	0.232069749	-1.59419734	-1.27171483	0.94379308	0.96687516	-4.30040217	0.204645154	-0.611776485	-1.696190361	0.467038919	-2.26645085	-1.1596675	-1.00277831	-0.11464194	-0.14500947	-0.11957783	1.00792136	0.89003984	-0.30935911	0.26138124	-0.48012158	0.56809573	-0.26586745
226	AUR20	Salmo trutta	aurland	-0.24956954	-0.799958047	-0.905670955	0.56867059	-0.87036558	3.64000222	0.850703803	-1.19809487	0.939087806	1.36553893	-1.21603948	0.4559019	-0.650039871	1.57391981	-0.15880551	-0.251503986	-1.48257608	-0.04658148	-1.24243939	-1.09267719	0.238442075	-1.77368223	-0.07916625	0.498409635	-0.629019283	-0.41612504	0.15385135	-0.86389124	-2.91877623	0.214123696	-0.569487464	-1.666837961	-0.894369666	-2.57334678	-1.27268777	-1.03876781	-1.06179462	0.83064327	-1.75432969	-0.83955403	2.95107386	-2.78089955	-2.77778271	-1.22698617	-1.79667899	-0.86797235
227	AUR21	Salmo trutta	aurland	0.923847144	-0.689032308	0.02676866	1.388550415	-1.003697415	3.483848865	2.076267685	-0.222461795	1.767584185	-1.282084565	-0.590403245	0.615479165	-0.411625731	0.991550505	0.390566795	0.249921595	0.483106035	0.692148045	-0.908276995	-0.843502115	0.501640138	-0.862553295	0.613380555	0.684633675	-1.223418175	-1.779898325	2.311012435	1.357479185	-4.484271065	1.432626975	-1.281568349	-2.244166696	0.863506025	-3.979809165	0.304926835	-1.194858375	-1.704635795	0.676400455	-1.341751635	-0.268881695	4.514847245	0.339560045	-0.466379945	-0.566961695	1.551924895	-0.510692835
228	AUR22	Salmo trutta	aurland	0.227964167	-2.220721588	0.029861388	0.869817495	-1.567849115	2.516682065	-0.059472085	0.370028425	0.393469425	0.073138965	-0.911832395	0.002507995	0.68050498	-0.012125595	-1.900553285	-0.555214385	-0.078018772	-0.416928795	-2.223082335	-1.459981335	-0.367096745	-1.058062195	-1.232371735	0.568179415	-1.109024115	-5.173784665	-0.415179985	-1.970117435	-4.361632125	1.133635023	-1.660908999	-2.325574226	-2.220504085	-3.433694765	-1.961348665	-2.623705065	-1.634649295	-0.166295135	-0.231434445	0.199291615	3.656413265	0.119187755	-1.138541205	-1.117696295	0.889933815	-1.528282715
229	AUR23	Salmo trutta	aurland	-0.474217316	-1.754875031	-1.206273333	-0.001619405	-2.009274265	3.407309165	0.650094995	-0.683548885	0.525878748	0.813388195	-0.499581325	0.517826395	-0.526850833	1.123972725	-1.605362635	-0.015628766	-0.967087979	0.297285685	-2.112790855	-1.126031425	-3.875340617	-2.780210115	0.231411845	0.397827174	-1.273094845	-2.277686465	-2.240906305	-0.899743845	-4.045540125	-1.062003695	-1.475805531	-2.030235826	-1.070030305	-3.235797365	-1.693339895	-2.329640985	-1.096012785	0.258943175	0.061551765	-1.234884135	0.402194865	-2.311163195	-3.536186075	-2.148553665	-0.952929385	-1.697190405
230	AUR24	Salmo trutta	aurland	0.217587263	-0.753361868	-0.503586865	1.608370725	1.732774366	6.105594255	0.580830515	1.176073745	2.196044101	0.591569905	0.010553635	-0.488088825	-0.861589348	0.598062685	-0.185063845	-0.585328061	-0.963420006	0.784019925	0.385254335	1.648491465	-20.32989838	-0.437781775	1.529808085	0.693938668	-1.141115035	0.447848875	3.640462806	0.769629485	-4.197626705	0.296735622	-1.199689225	-2.083830556	-0.477076743	-2.699241965	1.054479795	-0.138956855	-1.083655905	0.912818155	0.402160885	0.741140665	5.234158695	0.290263265	-0.129541425	0.483439895	1.630115865	-0.225948935
231	AUR25	Salmo trutta	aurland	-0.380271561	-0.178265695	-0.50843691	0.70787757	-0.9312923	4.62254926	-1.17007128	0.11085213	0.679343993	-0.71560172	-0.77358265	-1.45044957	-0.808662179	0.15398943	-3.56241067	-0.830201743	-1.315706164	-0.18029606	0.41255555	-0.60647444	0.087867268	-0.87419209	-0.39578445	-0.78997383	-1.83981929	-0.32795543	2.03519974	-2.6901189	-4.05452154	-1.22878126	-1.030557456	-2.319271431	-3.01896255	-2.58087411	-0.4153722	0.10250939	-0.52995249	0.44764701	-1.20744634	-1.18099879	1.16802187	-0.57129804	-0.98860062	0.30069906	0.99134217	-0.17659847
232	AUR26	Salmo trutta	aurland	1.381785799	0.86341451	1.647792015	1.19805807	2.181249431	2.05039639	1.94807143	-1.25153952	1.17732369	1.62245704	-0.60556112	0.52058142	0.139704624	1.22903354	-0.39119997	-0.75531859	1.291090824	-0.03937946	0.1235653	0.06078849	-0.751939724	-0.20589856	3.34362295	1.02640537	0.11971517	0.87118008	2.81266019	-0.34215219	-3.28964407	-1.14468468	-0.368475844	-1.401233441	-0.34999218	-1.52530938	1.53191793	-0.08983423	0.01211968	0.05686888	0.53404333	-1.60782957	3.65739534	-1.10734372	-1.16448189	-0.80688773	-0.89201358	-0.40007602
233	AUR27	Salmo trutta	aurland	-0.490365468	-0.63088259	-0.671318194	0.116934305	0.059024974	2.022937735	2.162300754	-0.562733255	1.872927044	0.864525255	-0.769330285	0.623488465	-1.340310549	1.139673915	0.424798005	-0.123778813	-1.628809522	1.082298435	-2.526292225	-1.857964615	0.20845609	-1.891708555	-0.266040735	0.168342096	-3.059152135	0.749303865	-3.283034375	-0.581229885	-2.909458735	-2.872855145	-2.506838519	-2.154187976	-0.580175835	-3.455202635	1.894814315	0.368530255	-0.996586075	-0.101947635	-1.822394205	-1.698395505	3.518509905	-2.579367975	-2.259930005	-1.240193355	-2.042355135	-0.955149685
234	AUR28	Salmo trutta	aurland	-0.546429188	-1.239314601	0.041683489	-1.454306335	0.143879475	-1.699155415	2.553185057	-0.207232735	2.154562129	1.886115885	0.996373475	0.048259035	0.020468533	0.645797155	-0.327254315	0.698842822	-0.789459974	1.930393855	-0.829340645	-1.135964315	-0.241019745	-0.919393185	1.238060915	1.006195691	-1.248567825	-0.107478355	0.748313785	-0.238028695	-3.707856745	-1.068718225	-0.661665412	-1.776868896	-2.159406555	-3.074575825	1.382638905	1.025464295	-0.004087535	-0.773891335	-0.537851925	-0.130184485	-0.473498245	-1.292040695	-1.161064025	-1.108295635	-1.292173655	-1.800889385
235	AUR29	Salmo trutta	aurland	0.528263626	-0.811042873	0.286447479	1.43009657	-0.84200986	3.57805175	-0.04566578	-1.0257131	0.697715385	-2.37931824	1.61380918	-0.45702929	0.03504888	0.14946988	-2.03135542	0.411888974	-0.495165886	0.89465469	1.67813522	1.95057617	0.916100875	0.32936896	1.02859222	0.13342231	-2.44955236	-0.48203774	2.8061378	0.64944939	-5.82623351	-0.40615366	-1.085660404	-2.151036561	-1.3048984	-3.10857223	-0.63055019	-1.85883229	0.58536374	-0.37801471	0.11446152	-0.18892189	-3.77535231	0.28452234	-0.47830426	1.23009991	1.17751247	-0.10386841
236	AUR3	Salmo trutta	aurland	-0.084909904	-0.626935986	0.062793576	-1.058270705	-0.497297185	2.512203715	-1.848748245	-2.550038685	-0.510289035	-0.198431315	-0.367111245	-0.315612245	-0.720620481	-0.254260375	-1.456735465	-0.660857964	-0.911145137	-0.531237135	-0.142342525	-1.163481225	-4.437475437	-0.669884915	-0.928361255	-1.288660885	-1.647937535	-0.569585915	1.580022685	-3.321999295	-4.931268715	-0.181772301	-0.464311094	-1.870706026	-1.220627827	-2.986140135	-1.580429515	-2.109280995	-0.066639815	-0.744067455	-1.073978895	-1.214737965	-9.500346915	-0.826078675	-1.419620745	-1.392602775	-0.506787295	-0.791624815
237	AUR30	Salmo trutta	aurland	-0.355708034	-1.945977451	-0.3908903	0.197401765	0.518885201	2.351263265	-0.505383015	-2.153081005	1.306673002	0.718973455	-0.766515445	-0.296405085	-0.469856546	0.342874965	-1.634233835	-0.127141258	-1.079792132	-0.865118195	-0.331310525	0.629251575	-2.097738338	-1.461583055	0.027889185	0.631019937	-2.100248025	-1.206575905	1.432629675	-0.852039885	-5.010485275	-0.613540861	-2.621050195	-2.671219396	-1.554834254	-3.185602225	-0.849473095	-1.696978065	-1.256546825	0.800625475	0.391080995	-2.241548265	3.892836075	-1.738593865	-2.327402265	-1.869670145	-1.186468605	-1.081068725
238	AUR4	Salmo trutta	aurland	0.240158751	0.285957269	0.56906321	1.92307104	-1.20075093	6.95407113	-0.66304813	-0.28691898	-0.2032947	-2.69553898	1.91677484	-0.99186767	-0.306123494	-1.35283417	-1.34699712	-1.0598749	0.218241262	1.57560292	1.67748383	2.42363913	-3.101908382	0.01445656	3.73661766	-0.19402013	-1.07357571	2.71592957	1.26848534	1.43495518	-3.49156531	-0.92623653	-1.218037264	-2.154766511	-2.63181959	-2.32268535	-1.54144318	0.22486132	-0.16994375	0.27884394	0.48445388	-4.40783921	2.04961358	-0.75552626	-1.47372499	-0.05974509	-0.26742144	-0.90597813
239	AUR5	Salmo trutta	aurland	-0.123459859	-1.460922974	0.545753887	2.516523425	-1.436633435	4.121446275	-1.372010725	0.188872825	-0.276423943	0.776502565	0.690563165	-1.269515545	0.265784505	-1.674609435	-2.558415325	-0.204308853	-0.301115175	1.106608295	-0.346678295	-0.732816495	-3.249764358	-1.208366485	1.611893565	0.709581646	-2.031387235	-0.431724615	1.786009305	-1.187285515	-4.908889495	1.551425655	-2.098033749	-2.517744626	-2.637750615	-2.787905735	-2.757929545	-1.140568325	-0.307472985	1.990276355	1.440677015	-1.152281045	0.853150435	-0.557220895	-0.983197675	-2.165823035	-0.198749895	-1.622954585
240	AUR6	Salmo trutta	aurland	-0.104859472	-1.092257599	0.288105755	1.15352409	-0.75749323	6.46412003	-0.54040527	-1.45200372	0.417035614	-1.70669667	-0.03526151	-1.00415507	-0.571861431	0.36154851	-2.11476556	-0.304073307	-0.475238255	0.41599964	0.13425231	0.66795422	-1.79151456	-0.33758608	0.741475	0.190189746	-0.747945591	-0.42085395	0.42768041	-0.30817098	-4.13409191	0.51099556	-0.185588292	-1.098013754	-1.724798022	-2.74397675	-2.44947147	-1.31117899	0.08521513	0.49303829	-0.59712257	-3.24541009	-0.30142313	-1.51463717	-2.31653158	-0.79945251	-1.40895084	-0.68281114
241	AUR8	Salmo trutta	aurland	-1.562926511	-1.503815134	-0.058843032	-0.01197891	-0.75725435	4.35545638	-0.46188674	-0.85485305	0.659768503	0.98132387	0.90569149	-0.1091312	-0.236546597	0.34812434	-0.98715414	-0.026241144	-0.357256076	0.38740295	-1.33906539	-0.79356662	-0.333052153	-1.40145778	1.56357933	0.17452142	-1.74135149	-3.14442663	-1.8480296	-0.12495336	-5.29746702	-0.46734733	-1.556319644	-2.483910261	-0.61165425	-3.54018891	-0.70619518	-0.40496443	-1.18931224	-1.32086461	-0.91529153	-0.86923607	-6.29933172	-2.31955138	-2.40466362	-1.94489386	-1.98361662	-2.33772077
242	CH_J1419_sm_SW_18_L	CONTROL	CONTROL	-0.294635757	-1.027674183	-3.20728731	-4.139642035	0.668599982	6.875098145	0.859599186	1.691810345	-0.637750539	2.804957765	0.042997435	-1.371275675	-2.614971521	-0.038802235	-4.344945675	-3.204343005	-18.21907443	-0.808407045	-1.557989105	-1.510321025	-2.178833173	-6.313290805	-1.494423445	0.066238577	-2.026799095	-0.663464135	-0.170555405	-1.267324325	-1.034417165	0.327287244	-1.376509612	0.541719753	-3.538553625	-1.811139715	1.437875135	1.872601225	3.108935802	6.484344675	5.890812665	-7.888507815	8.909951915	-1.389764035	-1.950530645	-0.399440265	-1.407872395	-2.118378375
243	CH_J1478_sm_SW_14_H_M	CONTROL	CONTROL	-0.023274036	-0.398096868	-3.396567725	-2.58458667	1.743935532	9.82687761	1.030452225	0.61271184	0.371437478	4.506615547	-0.62802273	-0.90172218	-2.924632296	1.672823601	-0.9471972	-1.633713067	-16.73110693	-0.17863332	-1.51076396	1.06762646	-0.534154414	-3.32139745	1.25308762	0.821928479	-0.205526598	1.35332218	0.67235467	3.02161629	1.63137083	0.770410199	-0.509693047	1.568869076	-1.750575987	-1.70749649	2.68051562	2.80818996	1.47558045	4.7711855	3.4126291	-3.52213359	8.97522379	-0.84574784	-0.63234983	-0.57436293	-1.91424702	-1.82779684
244	CH_J2133_desm_SW_14_L	CONTROL	CONTROL	0.270184344	-0.30814445	-2.159538226	-2.945168395	1.270799935	7.815278185	0.432373873	2.680108515	0.137930265	2.205864565	-0.327065595	-1.918814545	-3.026213561	-0.163894755	-3.443553205	-2.860757235	-17.58239459	-0.838746305	-1.295639615	-0.375854825	-1.141236526	-6.364299395	1.495741505	-0.628224528	-2.648977205	3.155489516	4.722185927	-0.066173825	-0.825819105	-1.747822085	-1.05650266	0.142165923	-3.030784145	-2.274871165	2.039797095	1.879553605	2.447904621	5.499652445	5.304961865	-5.940061475	9.899554245	0.220013185	-0.848358935	0.305338655	-1.640374265	-2.200316395
245	CH_L382_prsm_SW_14_L	CONTROL	CONTROL	-0.953034316	-2.065611103	-4.038274575	-4.8570608	1.329041034	7.39344726	-0.046928955	0.9378012	0.32525525	2.80928627	-0.56878557	-1.7691848	-1.854749778	0.63689371	-3.5441804	-1.97048965	-19.41542515	-2.43271173	-2.86278423	-1.54873249	-3.552851873	-7.22659484	-2.12922985	-0.449967612	-3.41357481	-2.81153599	-2.35436624	-1.24635738	-0.94154715	-0.141700582	-1.378999864	-0.551761636	-4.61159401	-1.18650031	-1.28614697	-0.93967333	1.899804339	4.23571949	3.10113752	-26.73696988	8.4447386	-0.76734931	-2.18251452	-0.47107562	-2.46382363	-2.93099693
246	Chinook_Pool_1.0_4463	CONTROL	CONTROL	-1.024016346	-1.660634853	-3.681789885	-1.99138862	-0.02743737	7.5983198	0.38188052	3.3593267	0.99608851	5.03763768	1.70908696	-0.00841399	-3.547602876	2.11376276	-1.23392427	-3.40692861	-15.8380734	1.13392726	-2.65084173	-2.87293519	-1.672485543	-4.99339251	3.1508352	0.49984708	-3.10091314	2.06314902	-0.13473716	1.94902855	-1.44437031	3.121816006	-2.195819534	-1.416826431	-4.05254775	-1.95028495	1.96239145	1.85795027	0.44631395	3.36927455	1.72062436	-7.39477106	6.88091987	-0.28080645	-2.48120318	-1.06443435	-1.40996272	-2.11561103
247	Coho_N6624_sm_BW_10_N	CONTROL	CONTROL	0.158410482	-0.413313127	-1.702086411	-1.094757845	2.271759096	8.459783645	-0.764014015	1.937370455	-0.81369667	2.988884615	-0.396287375	-0.260859755	-3.327820581	0.470960125	-2.843913355	-1.079299943	-17.51759004	0.339051165	0.306471455	-1.327015215	0.199687751	-9.684168945	1.114349275	0.110930968	-1.295650466	3.212718067	3.831952653	1.111660765	-0.044852965	-2.036424375	-0.462708814	0.371172196	-3.200596225	-0.953546734	-0.673962745	-3.469917475	1.200231595	2.268035915	0.691539385	-8.384941285	9.589009365	1.767020345	-0.663572845	1.213070972	1.551227805	1.278595781
248	Coho_N7653_desm_SW_14_H	CONTROL	CONTROL	1.071806291	-0.016810789	-0.88397556	-0.141303955	2.739187561	7.819072375	1.542414561	2.133309115	-0.011824093	3.308023955	-0.468322585	-0.005030615	-1.500172668	0.170267155	-1.442367265	-1.021145497	-15.87684981	1.549377695	0.960612105	-0.534970205	1.344197549	-10.52852833	4.737122833	1.018178688	-0.243689374	3.356888715	4.622034174	1.354571715	-0.258860215	-1.927055545	-0.969231446	1.196857769	-2.777602115	-1.601335705	-0.365714115	0.149621375	1.133221505	2.258587165	2.241978905	-9.666864035	8.105256875	0.559782565	-1.400944435	0.343772455	-1.112209415	-0.334734275
249	Coho_N7727_desm_SW_18_N	CONTROL	CONTROL	1.086413917	-0.206874435	-1.50826733	0.480419975	3.566893602	8.610671845	1.487978065	3.036555895	0.795511305	2.414708035	0.278976035	-0.670276925	-2.671714091	0.014176175	-1.510015625	-1.170930895	-15.96066344	1.165207495	1.116970855	1.006878335	1.544277049	-10.0773891	5.157996875	1.159336519	-1.641515855	6.026959317	6.534601505	2.484043505	-1.250009285	-4.376475675	-1.413406839	0.71171412	-2.877758965	-1.967433485	2.527520675	1.975084095	1.968490845	5.099656695	4.476648015	-10.61302553	8.860388325	1.128863305	-1.557156485	1.375774165	-1.184579625	0.371337125
250	Coho_Pool_1.0_4463	CONTROL	CONTROL	-0.431161153	-1.433236533	-2.50468103	-0.598906195	1.500582802	7.939235835	0.783806255	3.808056635	1.623460219	5.738111975	1.825632185	0.762665195	-3.019757001	2.791094525	-0.915019665	-2.465465135	-15.16294075	1.999023825	-1.163943605	-2.681929755	0.313303242	-7.729544385	2.787380655	1.063988193	-2.698267625	2.273157785	0.038653225	2.672736935	-1.215533535	2.207149856	-1.834646549	-0.524127428	-3.084704975	-1.985706415	1.857819935	1.911851125	0.459570195	2.864342125	1.522452845	-7.974371735	7.625803665	0.702644495	-2.446447395	-0.270124115	-0.716365875	-0.398511525
251	SL18	Salmo trutta	beiarn	-1.404440799	-0.524548973	-2.873821085	0.19855116	-2.82341379	3.58206744	-3.06460625	-1.36442738	-1.23601836	1.73034965	0.70421053	1.32103094	-0.020830702	2.13701764	-1.62180969	1.380325816	-1.140152807	-0.78672769	-2.02513078	-1.42459086	0.282527408	1.1079013	-1.03158132	0.05143975	-6.17344549	-0.73211808	3.35381555	-2.8745529	-7.94509789	-7.51205228	-3.077284874	-1.846539561	-4.04694145	-1.76393582	-0.41333625	-2.11156916	-1.04008634	0.54714341	-0.96582082	0.40486999	5.10106123	1.41888542	1.09254762	0.98359914	0.36196323	0.41008305
252	SL19	Salmo trutta	beiarn	0.194221104	0.000413359	0.132092568	-0.364112175	-0.842246315	-1.549629275	1.019338375	-0.495365955	0.473808855	-0.696787785	0.118211105	-0.365988345	-0.339589269	-0.990074315	-2.709436465	-0.086204378	-0.331078456	-0.456617075	-0.158057415	-0.201546165	0.918500896	-0.532199465	-0.114610175	0.058102375	-0.264398375	-0.225274055	-0.338598815	-2.388542445	-1.338544235	-1.875368935	-1.345427008	-0.253779132	-3.922459085	-2.715899865	-1.268250805	-1.968090815	-0.784543585	-2.099256565	-0.383795165	-0.965094445	0.221276015	-2.212364125	-2.785471895	-0.757146655	-1.431268835	-0.706297545
253	SasaAQ_B2705_IM-_4463	CONTROL	CONTROL	-0.718858922	-0.38669129	-1.154687019	-0.27088267	1.909121203	2.95132575	-0.0789799	-0.57720875	-0.35781423	-2.17061631	-2.05472972	-0.22189114	-0.413638291	0.31577033	-2.72877669	-0.789876426	-1.559820869	0.49991435	-1.10034032	-0.37512208	0.607526122	-0.05628001	-1.1519305	0.411600543	2.239194246	-0.61336481	-0.73169821	0.15160767	0.22463077	-7.80786715	-1.105743919	1.764472731	-2.86419974	0.1075603	-0.68781658	-1.90285944	-2.47386403	3.6989655	-2.25811247	1.17732909	7.89105182	0.37657752	0.72174409	-0.29011736	-0.1143686	-0.20824264
254	SasaAQ_B2775_IM+_4463	CONTROL	CONTROL	-0.394617663	0.35420881	-0.957235901	-2.178211755	3.087415264	7.170188815	3.612530212	-0.537755625	1.006090718	0.551222155	-1.170542705	1.658229271	-0.616945609	2.630974805	1.361884795	0.348740036	-1.217928173	-0.236878985	0.276142585	3.441756035	1.042983316	1.132577935	-2.713296185	1.855569696	2.691409183	-1.422242485	-1.897876845	5.414393695	1.107055715	-7.528331255	-0.462261591	2.22821069	-0.638448385	0.605012415	1.846119905	-5.037041905	-2.739224475	3.872066455	-2.015012365	-0.788813715	7.850337955	-0.657205165	0.233304875	0.273654715	-1.782168845	0.162689975
255	SasaAQ_Pool_1.0_4463	CONTROL	CONTROL	-1.881320142	-1.16500279	-1.939004615	-1.06150556	-1.0093472	4.50133828	1.362477878	3.01419618	0.22585229	-0.00881265	0.20884683	-0.05936212	-1.708796806	2.02245783	-1.57397197	-2.477179	-2.044684869	0.81218473	-1.17469042	-1.39241873	-0.427830373	-0.60447969	0.15568077	-0.0607123	-0.114123166	0.47422414	-2.51302886	3.3431553	-2.35255575	-6.2198724	-1.848617344	-0.8410564	-2.44024393	-1.80208069	-0.40558688	2.21914817	-0.89516166	2.18052705	-0.76985094	-1.25975636	6.44901652	0.95306081	-0.99239332	-0.23784954	-1.64352235	-1.51441297
256	AMD_G337_VDD-	CONTROL	CONTROL	-5.621844155	-4.300742653	-6.664384015	0.12733403	1.32812143	8.12509625	3.60449444	5.03316445	1.36925333	0.65785841	3.32804005	-0.60973927	-0.482077006	2.17140459	1.64615332	-2.27056558	-3.065740454	0.07578855	-4.30101418	0.42004396	-3.118315942	-2.91051858	1.55017787	1.18129083	-0.56747928	-0.67109003	-3.94813047	3.77238559	-2.67667316	-8.30781438	0.180482556	1.590561319	-3.72240098	-0.23396958	3.56381747	-0.90863856	-1.74777624	3.20610796	-1.63382897	-3.21669612	6.04493768	1.28671427	-3.03087146	-1.01690082	-2.81522195	-1.53620805
257	AMD_G368_VDD+	CONTROL	CONTROL	-4.32023773	-2.614594188	-3.39705074	2.964822235	1.297678195	10.80178991	2.843833511	2.882853985	0.677780005	-0.049866285	5.616609115	-2.416330875	-3.174261701	1.354362625	-0.336122505	-1.941499225	-2.117043919	2.148946265	0.015058915	4.146959965	-0.716485843	1.715979495	7.650437546	0.042674025	-2.495111405	4.142384765	0.199181705	4.347498675	-4.440729935	-6.713483095	-1.906307619	-0.699046496	-3.948398795	-2.462427435	2.837414055	2.697756215	-1.639702035	2.034175425	-3.492252025	2.567388565	8.855350505	4.349109215	2.590663835	3.064031855	1.890542655	1.381477915
258	SasaN_Pool_2020_4463	CONTROL	CONTROL	0.215585305	-0.426801693	-0.609371287	-2.282556235	-0.351433155	3.663898685	-0.372135945	-0.465344375	0.778187524	-0.776931205	-2.504573925	-0.339048775	-0.627507625	0.887370125	-0.312617155	0.125055324	-1.622393314	-1.022209875	-0.963529785	-0.847952495	0.679660666	-0.704183905	-3.509211845	-2.488637825	-0.369416104	-1.703383095	1.627176655	1.914190225	-3.179168615	-2.304644185	-2.665908219	-2.543667276	-0.610981939	-1.310102555	-0.612180825	-2.596455615	-2.769462595	2.642357155	-3.706792735	-1.089970015	8.776482995	-0.034264035	-0.762508075	-0.776768235	-0.037801155	-0.842292925
259	SasaN_pool_2023_4463	CONTROL	CONTROL	-0.32402155	-0.33111537	-0.959160079	-0.671999855	-0.857844835	5.162378055	0.114807505	-0.267203405	0.87718611	-2.925515515	-0.566175645	-0.550606005	-0.990807779	-0.096226295	-1.371708195	-0.607630448	-1.637697345	0.224231435	-0.255775985	-0.259624495	0.202765963	-0.744837355	-1.237520445	-0.986943455	-0.928169525	0.506686335	1.685757665	2.943553265	-4.498302155	-1.839276965	-2.446271479	-2.322490086	-1.340392795	-3.012034225	-1.184594625	-0.536758435	-2.976303965	3.391563055	-2.620834655	-0.628589255	8.056921195	-0.500281395	-0.878675675	-0.245640295	-1.252364585	-1.334169135
260	2020_BF49_Ther+	CONTROL	CONTROL	-1.140657776	-2.244605594	-1.763471975	0.21381462	-1.57902965	4.02883326	1.184835725	-1.44066109	1.848623872	-0.07714122	1.90945856	-0.1182841	-1.626743356	0.68427836	-1.52309788	0.501340441	-1.409668685	0.35258192	-0.80794225	1.0381638	-0.573777886	-1.1865007	0.81723774	-0.10276208	-2.02443284	-0.31064427	0.56757768	-0.67214345	-5.35753054	-0.73350891	-1.821807134	-2.713450851	-2.67585786	-2.68910974	2.74586384	1.24097953	-1.84955652	0.93074261	-0.30301699	-1.2656637	2.19804025	0.15623715	-0.19096236	-1.04347515	-0.10597111	-1.20062604
261	2020_BF56_Ther-	CONTROL	CONTROL	2.528291912	-0.219494932	1.324628942	0.571043165	-0.284460645	2.513185245	0.678445865	-0.716407165	1.402238515	0.817991465	0.729544905	-0.622638775	1.280322074	-0.232592455	-0.657142485	0.641607295	1.186349309	-1.104273425	1.370053475	-0.219655245	0.96964321	-0.649908215	-0.169974675	-1.212544345	-2.511595695	-1.605723345	1.225714565	0.716290825	-5.164852765	0.556037805	-2.258481019	-3.224181236	2.549311157	-2.058551965	-1.560748635	-1.921986885	-2.389538295	0.032759295	-1.286745525	-1.274256395	-3.260554405	0.148532445	-1.485474965	-0.227378595	1.186019895	-1.701509435
262	2020_S33_Ther-	CONTROL	CONTROL	2.382830728	0.224404429	1.328242172	2.022255545	0.692315545	0.298619525	0.217818065	0.139353805	2.45961532	-0.353781385	2.203182875	-0.390323525	0.743271304	-0.146111435	-0.003370715	-0.165171965	1.405984134	-0.427600255	2.631506425	-0.757042095	-2.218580505	0.898719615	2.923194775	-0.375937865	-2.089556685	1.780842185	1.256962585	2.432534585	-4.302738335	0.882900629	-1.588151439	-2.041653636	2.284547563	-1.992711615	-0.480676185	-1.624784475	0.033327445	0.158140815	0.271817855	0.315356895	-0.227521335	1.436580695	0.361586095	0.747037165	1.360519975	-0.825222955
263	Pool_2019_4463	CONTROL	CONTROL	-0.489404397	-0.330167339	-1.337359067	0.11057885	0.482498044	4.15050845	-1.01508636	0.52499028	-0.54342012	0.17281399	-0.87617619	-0.05014531	-1.08635019	0.42623853	-0.97192853	-0.139899722	-1.283857	0.37723728	-0.94511634	-0.30381387	-0.730032332	-0.68753798	-0.83676648	0.075938236	-0.285985604	0.03654948	-1.04741674	-1.70223798	0.58823979	-1.58281875	-0.628914942	0.284803322	-1.38552302	-0.14268923	-0.35362536	-0.19020642	-0.23981213	1.20805524	-1.28170392	-0.06363112	2.24206324	-0.05336445	-0.45760477	0.16977805	0.44964659	0.51667947
264	Pool_2020_4463	CONTROL	CONTROL	0	0	0	0	0	0	0	0	0	0	0	0	0	0	0	0	0	0	0	0	0	0	0	0	0	0	0	0	0	0	0	0	0	0	0	0	0	0	0	0	0	0	0	0	0	0
265	Pool_2022_4463	CONTROL	CONTROL	0.207368847	0.075986494	-0.73410105	1.137269245	0.889273785	4.608595665	0.538970095	-0.158954585	0.827848255	0.822086635	0.120386915	0.275818585	-0.027818911	0.918827415	-0.323553475	-0.134237265	-0.332691606	0.108085485	-0.376246355	0.537253595	-0.333335072	-0.816451685	0.171268965	-0.126201855	-0.863176485	-0.677931945	0.835642345	-0.276046395	-1.097329785	1.69406279	-1.195730509	-0.626404766	-0.266783815	-1.060535795	0.320879385	-0.410650745	-0.855861195	2.626885675	0.600530525	-0.993401955	1.489465055	-0.500846775	-0.854988465	-0.173447035	-0.067344175	-0.423709715
[truncated: 35 more columns]
