# Supplementary material for: Application of Conservation Genomics to Investigate the Role of Pathogens on the Migration of Sea‐Run Brown Trout (Salmo trutta)
Source: J Fish Dis. 2025 Jan 8;48(5):e14045. doi: 10.1111/jfd.14045 (PMC11976201; doi:10.1111/jfd.14045)
Supplement: Supplementary file 2 — Data S2. [file JFD-48-e14045-s002.csv]

	oid	vial	ae_hyd_Gill_copy	ae_sal_12_Gill_copy	ae_sal_Gill_copy	ascv_141_Gill_copy	ascv_a_Gill_copy	aspv_58_Gill_copy	aspv_Gill_copy	bafini_b_Gill_copy	ca_cl_Gill_copy	ca_el_407_Gill_copy	cav_a_Gill_copy	c_b_cys_13_Gill_copy	c_b_cys_Gill_copy	circv_Gill_copy	cov_Gill_copy	cr_sal_15_Gill_copy	ctv_1_Gill_copy	ctv_2_Gill_copy	CTV_node2_2940F_Gill_copy	de_sal_Gill_copy	env_52_Gill_copy	fl_psy_18_Gill_copy	fl_psy_Gill_copy	hantv_Gill_copy	ic_hof_20_Gill_copy	ic_hof_Gill_copy	Ichy_Costia_Gill_copy	ic_mul_21_Gill_copy	ic_mul_Gill_copy	ic_spp_Gill_copy	ihnv_22_Gill_copy	ipnv_23_Gill_copy	ipnv_Gill_copy	isav8_Gill_copy	ku_thy_26_Gill_copy	ku_thy_Gill_copy	Lesa_COI_Gill_copy	le_sal_Gill_copy	lo_sal_27_Gill_copy	lo_sal_Gill_copy	mitov_1_Gill_copy	mo_vis_28_Gill_copy	mo_vis_Gill_copy	my_arc_29_Gill_copy	myco_sp_Gill_copy	na_sal_Gill_copy	ne_per_32_Gill_copy
1	4667	AUR2	0	0	0	0	0	0	0	0	0	0	0	0	0	0	0	0	0	0	0	0	0	0	0	0	0	0	0	0	0	0	0	0	0	0	0	0	0	0	0	0	0	0	0	0	0	0	0
2	4670	AUR1	0	0	0	0	0	0	0	0	0	0	0	0	0	0	0	0	0	0	0	0	0	0	0	0	0	0	0	0	0	0	0	0	0	0	0	0	0	0	0	0	0	0	0	0	0	0	0
3	4673	AUR3	0	0	0	0	0	0	0	0	0	0	0	0	0	0	0	0	0	0	0	0	0	368.6245502	0	0	0	0	14878.88987	0	0	0	0	0	0	0	0	0	0	0	0	0	0	0	0	0	0	0	0
4	4676	AUR4	0	0	0	0	0	0	0	0	0	0	0	9746.136745	0	0	0	0	0	0	0	0	0	0	0	0	0	0	0	0	0	0	0	0	0	0	0	0	0	0	0	0	0	0	0	0	0	0	0
5	4679	AUR5	0	0	0	0	0	0	0	0	0	0	0	118.5814621	0	0	0	0	0	0	0	0	0	81.63234288	0	0	0	0	2.419256908	0	0	0	0	0	0	0	0	0	0	0	0	0	0	0	0	1.05244241	0	0	0
6	4682	AUR6	0	0	0	0	0	0	0	0	0	0	0	2027.725913	0	0	0	0	0	0	0	0	0	222.5414139	0	0	0	0	4007.709501	0	0	0	0	0	0	0	0	0	0	0	0	0	0	0	0	2.762500368	0	0	0
7	4685	AUR7	0	0	0	0	0	0	0	0	0	0	0	0	0	0	0	0	0	0	0	0	0	0	0	0	0	0	0	0	0	0	0	0	0	0	0	0	0	0	0	0	0	0	0	0	0	0	0
8	4688	AUR8	0	0	0	0	0	0	0	0	0	0	0	170.6227215	0	0	0	0	0	0	0	0	0	0	0	0	0	0	19.00778925	0	0	0	0	0	0	0	0	0	0	0	0	0	0	0	0	0	0	0	0
9	4691	AUR9	0	0	0	0	0	0	0	0	0	0	0	10287.49984	0	0	0	0	0	0	0	0	0	0	0	0	0	0	6706.97788	0	0	0	0	0	0	0	0	0	0	0	0	0	0	0	0	0	0	0	0
10	4694	AUR10	0	0	0	0	0	0	0	0	0	0	0	6.09784316	0	0	0	0	0	0	0	0	0	0	0	0	0	0	0	0	0	0	0	0	0	0	0	0	0	0	0	0	0	0	0	0	0	0	0
11	4697	AUR11	0	0	0	0	0	0	0	0	0	0	0	19.98637901	0	0	0	0	0	0	0	0	0	0	0	0	0	0	4.563585777	0	0	0	0	0	0	0	0	0	0	0	0	0	0	0	0	0	0	0	0
12	4700	AUR12	0	0	0	0	0	0	0	0	0	0	0	75.41920335	0	0	0	0	0	0	0	0	0	0	0	0	0	0	1.909433232	0	0	0	0	0	0	0	0	0	0	0	0	0	0	0	0	0	0	0	0
13	4703	AUR13	0	0	0	0	0	0	0	0	0	0	0	0	0	0	0	0	0	0	0	0	0	2.611277903	0	0	0	0	0	0	0	0	0	0	0	0	0	0	0	0	0	0	0	0	0	1.6631405	0	0	0
14	4706	AUR14	0	0	0	0	0	0	0	0	0	0	0	0	0	0	0	0	0	0	0	0	0	14.34509746	0	0	0	0	4.938568274	0	0	0	0	0	0	0	0	0	0	0	0	0	0	0	0	0	0	0	0
15	4709	AUR15	0	0	0	0	0	0	0	0	0	0	0	46.01653627	0	0	0	0	0	0	0	0	0	0	0	0	0	0	5.817481339	0	0	0	0	0	0	0	0	0	0	0	0	0	0	0	0	0	0	0	0
16	4712	AUR16	0	0	0	0	0	0	0	0	0	0	0	197.2956353	0	0	0	0	0	0	0	0	0	0	0	0	0	0	2.945303995	0	0	0	0	0	0	0	0	0	0	0	0	0	0	0	0	0	0	0	0
17	4715	AUR17	0	0	0	0	0	0	0	0	0	0	0	0	0	0	0	0	0	0	0	0	0	0	0	0	0	0	0	0	0	0	0	0	0	0	0	0	0	0	0	0	0	0	0	0	0	0	0
18	4718	AUR18	0	0	0	0	0	0	0	0	0	0	0	0	0	0	0	0	0	0	0	0	0	0	0	0	0	0	0	0	0	0	0	0	0	0	0	0	0	0	0	0	0	0	0	0	0	0	0
19	4721	AUR19	0	0	0	0	0	0	0	0	0	0	0	235.3720206	0	0	0	0	0	0	0	0	0	162.6366348	0	0	0	0	0	0	0	0	0	0	0	0	0	0	0	0	0	0	0	0	0	20.31497828	0	0	0
20	4724	AUR20	0	0	0	0	0	0	0	0	0	0	0	0	0	0	0	0	0	0	0	0	0	0	0	0	0	0	2.466734643	0	0	0	0	0	0	0	0	0	0	0	0	0	0	0	0	0	0	0	0
21	4727	AUR21	0	0	0	0	0	0	0	0	0	0	0	0	0	0	0	0	0	0	0	0	0	0	0	0	0	0	0	0	0	0	0	0	0	0	0	0	0	0	0	0	0	0	0	0	0	0	0
22	4730	AUR22	0	0	0	0	0	0	0	0	0	0	0	8.15210297	0	0	0	0	0	0	0	0	0	0	0	0	0	0	0	0	0	0	0	0	0	0	0	0	0	0	0	0	0	0	0	0	0	0	0
23	4733	AUR23	0	0	0	0	0	0	0	0	0	0	0	0	0	0	0	0	0	0	0	0	0	0	0	0	0	0	0	0	0	0	0	0	0	0	0	0	0	0	0	0	0	0	0	0	0	0	0
24	4736	AUR24	0	0	0	0	0	0	0	0	0	0	0	2467.49237	0	0	0	0	0	0	0	0	0	0	0	0	0	0	0	0	0	0	0	0	0	0	0	0	0	0	0	0	0	0	0	7.243393665	0	0	0
25	4739	AUR25	0	0	0	0	0	0	0	0	0	0	0	0	0	0	0	0	0	0	0	0	0	0	0	0	0	0	12.9031108	0	0	0	0	0	0	0	0	0	0	0	0	0	0	0	0	0	0	0	0
26	4742	AUR26	0	0	0	0	0	0	0	0	0	0	0	5.023594488	0	0	0	0	0	0	0	0	0	0	0	0	0	0	34213.43317	0	0	0	0	0	0	0	0	0	0	0	0	0	0	0	0	0	0	0	0
27	4745	AUR27	0	0	0	0	0	0	0	0	0	0	0	0	0	0	0	0	0	0	0	0	0	0	0	0	0	0	0	0	0	0	0	0	0	0	0	0	0	0	0	0	0	0	0	0	0	0	0
28	4748	AUR28	0	0	0	0	0	0	0	0	0	0	0	464.5440643	0	0	0	0	0	0	0	0	0	0	0	0	0	0	0	0	0	0	0	0	0	0	0	0	0	0	0	0	0	0	0	0	0	0	0
29	4751	AUR29	0	0	0	0	0	0	0	0	0	0	0	625.9596633	0	0	0	0	0	0	0	0	0	0	0	0	0	0	14757.95766	0	0	0	0	0	0	0	0	0	0	0	0	0	0	0	0	0	0	0	0
30	4754	AUR30	0	0	0	0	0	0	0	0	0	0	0	5468.001053	0	0	0	0	0	0	0	0	0	0	0	0	0	0	510.2757877	0	0	0	0	0	0	0	0	0	0	0	2.881711041	0	0	0	0	20.71018548	0	0	0
31	2759	327	0	0	0	0	0	0	0	0	0	0	0	16.5520711	0	0	0	0	0	0	0	0	0	29.40056775	0	0	0	0	7.922004225	0	0	0	0	0	0	0	0	0	0	0	0	0	0	0	0	21.81491993	0	0	0
32	2746	328	0	0	0	0	0	0	0	0	0	0	0	261.4188802	0	0	0	0	0	0	0	0	0	151.9897314	0	0	0	0	0	0	0	0	0	0	0	0	0	0	0	0	0	0	0	0	0	0	0	0	0
33	551	329	0	0	0	0	0	0	0	0	0	0	0	0	0	0	0	0	0	0	0	0	0	31.41291695	0	0	0	0	0	0	0	0	0	0	0	0	0	0	0	0	0	0	0	0	0	0	0	0	0
34	2748	330	0	0	0	0	0	0	0	0	0	0	0	0	0	0	0	0	0	0	0	0	0	1543.348256	0	0	0	0	0	0	0	0	0	0	0	0	0	0	0	0	0	0	0	0	0	0	0	0	0
35	2747	331	0	0	0	0	0	0	0	0	0	0	0	0	0	0	0	0	0	0	0	0	0	95.74370473	0	0	0	0	7.204132551	0	0	0	0	0	0	0	0	0	0	0	0	0	0	0	0	0	0	0	0
36	2749	332	0	0	0	0	0	0	0	0	0	0	0	0	0	0	0	0	0	0	0	0	0	167.9753433	0	0	0	0	0	0	0	0	0	0	0	0	0	0	0	0	0	0	0	0	0	0	0	0	0
37	549	333	0	0	0	0	0	0	0	0	0	0	0	0	0	0	0	0	0	0	0	0	0	0	0	0	0	0	0	0	0	0	0	0	0	0	0	0	0	0	0	0	0	0	0	0	0	0	0
38	548	334	0	0	0	0	0	0	0	0	0	0	0	0	0	0	0	0	0	0	0	0	0	1.956013506	0	0	0	0	0	0	0	0	0	0	0	0	0	0	0	0	0	0	0	0	0	0	0	0	0
39	547	335	0	0	0	0	0	0	0	0	0	0	0	5.426406674	0	0	0	0	0	0	0	0	0	36.05306463	0	0	0	0	39.39065017	0	0	0	0	0	0	0	0	0	0	0	0	0	0	0	0	7.154862212	0	0	0
40	2741	301	0	0	0	0	0	0	0	0	0	0	0	12362.01042	0	0	0	0	0	0	0	0	0	0	0	0	0	0	0	0	0	0	0	0	0	0	0	0	0	0	0	0	0	0	0	0	0	0	0
41	2740	302	0	0	0	0	0	0	0	0	0	0	0	0	0	0	0	0	0	0	0	0	0	91.73843722	0	0	0	0	0	0	0	0	0	0	0	0	0	0	0	0	0	0	0	0	0	0	0	0	0
42	2739	303	0	0	0	0	0	0	0	0	0	0	0	17.24049485	0	0	0	0	0	0	0	0	0	259.1444065	0	0	0	0	52.96626802	0	0	0	0	0	0	0	0	0	0	0	0	0	0	0	0	1.493716025	0	0	0
43	2737	304	0	0	0	0	0	0	0	0	0	0	0	12.66161696	0	0	0	0	0	0	0	0	0	0	0	0	0	0	0	0	0	0	0	0	0	0	0	0	0	0	0	0	0	0	0	0	0	0	0
44	2738	305	0	0	0	0	0	0	0	0	0	0	0	1468.0897	0	0	0	0	0	0	0	0	0	0	0	0	0	0	0	1.862309677	0	0	0	0	0	0	0	0	0	0	0	0	0	0	0	0	0	0	0
45	2736	306	0	0	0	0	0	0	0	0	0	0	0	0	0	0	0	0	0	0	0	0	0	0	0	0	0	0	8.352838075	0	0	0	0	0	0	0	0	0	0	0	0	0	0	0	0	0	0	0	0
46	2742	307	0	0	0	0	0	0	0	0	0	0	0	1792.85884	0	0	0	0	0	0	0	0	0	130.5530409	0	0	0	0	0	0	0	0	0	0	0	0	0	0	0	0	0	0	0	0	0	0	0	0	0
47	2743	308	0	0	0	0	0	0	0	0	0	0	0	261.5428812	0	0	0	0	0	0	0	0	0	172.2040071	0	0	0	0	0	0	0	0	0	0	0	0	0	0	0	0	0	0	0	0	0	0	0	0	0
48	2744	309	0	0	0	0	0	0	0	0	0	0	0	47.91621486	0	0	0	0	0	0	0	0	0	3.675122547	0	0	0	0	0	0	0	0	0	0	0	0	0	0	0	0	0	0	0	0	0	0	0	0	0
49	2767	310	0	0	0	0	0	0	0	0	0	0	0	0	0	0	0	0	0	0	0	0	0	60.17979615	0	0	0	0	0	0	0	0	0	0	0	0	0	0	0	0	0	0	0	0	0	0	0	0	0
50	2766	311	0	0	0	0	0	0	0	0	0	0	0	1210.469666	0	0	0	0	0	0	0	0	0	26.71754602	0	0	0	0	0	0	0	0	0	0	0	0	0	0	0	0	0	0	0	0	0	0	0	0	0
51	2760	312	0	0	0	0	0	0	0	0	0	0	0	30.7218518	0	0	0	0	0	0	0	0	0	1.896595509	0	0	0	0	0	0	0	0	0	0	0	0	0	0	0	0	0	0	0	0	0	0	0	0	0
52	2761	313	0	0	0	0	0	0	0	0	0	0	0	11766.55871	0	0	0	0	0	0	0	0	0	3.733715129	0	0	0	0	0	0	0	0	0	0	0	0	0	0	0	0	0	0	0	0	0	0	0	0	0
53	2762	314	0	0	0	0	0	0	0	0	0	0	0	0	0	0	0	0	0	0	0	0	0	0	0	0	0	0	0	0	0	0	0	0	0	0	0	0	0	0	0	0	0	0	0	0	0	0	0
54	2763	315	0	0	0	0	0	0	0	0	0	0	0	23.58756995	0	0	0	0	0	0	0	0	0	25.22127236	0	0	0	0	0	0	0	0	0	0	0	0	0	0	0	0	0	0	0	0	0	0	0	0	0
55	2764	316	0	0	0	0	0	0	0	0	0	0	0	0	0	0	0	0	0	0	0	0	0	0	0	0	0	0	0	0	0	0	0	0	0	0	0	0	0	0	0	0	0	0	0	0	0	0	0
56	2765	317	0	0	0	0	0	0	0	0	0	0	0	22.00159395	0	0	0	0	0	0	0	0	0	0	0	0	0	0	0	0	0	0	0	0	0	0	0	0	0	0	0	0	0	0	0	0	0	0	0
57	550	SL10	0	0	0	0	0	0	0	0	0	0	0	0	0	0	0	0	0	0	0	0	0	30.54074901	0	0	0	0	15.71980328	0	0	0	0	0	0	0	0	0	0	0	0	0	0	0	0	12.0772551	0	0	0
58	545	SL11	0	0	0	0	0	0	0	0	0	0	0	0	0	0	0	0	0	0	0	0	0	0	0	0	0	0	0	0	0	0	0	0	0	0	0	0	0	0	0	0	0	0	0	0	0	0	0
59	2995	SL12	0	0	0	0	0	0	0	0	0	0	0	0	0	0	0	0	0	0	0	0	0	0	0	0	0	0	0	0	0	0	0	0	0	0	0	0	0	0	0	0	0	0	0	0	0	0	0
60	2754	318	0	0	0	0	0	0	0	0	0	0	0	0	0	0	0	0	0	0	0	0	0	508.0084271	0	0	0	0	0	0	0	0	0	0	0	0	0	0	0	0	0	0	0	0	0	0	0	0	0
61	2755	319	0	0	0	0	0	0	0	0	0	0	0	0	0	0	0	0	0	0	0	0	0	151.6690155	0	0	0	0	0	0	0	0	0	0	0	0	0	0	0	0	0	0	0	0	0	0	0	0	0
62	2756	320	0	0	0	0	0	0	0	0	0	0	0	0	0	0	0	0	0	0	0	0	0	0	0	0	0	0	0	0	0	0	0	0	0	0	0	0	0	0	0	0	0	0	0	0	0	0	0
63	2757	321	0	0	0	0	0	0	0	0	0	0	0	9.502387694	0	0	0	0	0	0	0	0	0	105.9874608	0	0	0	0	0	0	0	0	0	0	0	0	0	0	0	0	0	0	0	0	0	0	0	0	0
64	2758	322	0	0	0	0	0	0	0	0	0	0	0	9.041801633	0	0	0	0	0	0	0	0	0	0	0	0	0	0	5.951177144	0	0	0	0	0	0	0	0	0	0	0	0	0	0	0	0	0	0	0	0
65	2753	323	0	0	0	0	0	0	0	0	0	0	0	45.1829701	0	0	0	0	0	0	0	0	0	41.52896548	0	0	0	0	2.304392938	0	0	0	0	0	0	0	0	0	0	0	0	0	0	0	0	0	0	0	0
66	2752	324	0	0	0	0	0	0	0	0	0	0	0	13591.5948	0	0	0	0	0	0	0	0	0	1.593775298	0	0	0	0	0	0	0	0	0	0	0	0	0	0	0	0	0	0	0	0	0	0	0	0	0
67	2751	325	0	0	0	0	0	0	0	0	0	0	0	940.698045	0	0	0	0	0	0	0	0	0	0	0	0	0	0	0	0	0	0	0	0	0	0	0	0	0	0	0	0	0	0	0	0	0	0	0
68	2750	326	0	0	0	0	0	0	0	0	0	0	0	4.143741725	0	0	0	0	0	0	0	0	0	40.18547832	0	0	0	0	0	1.308583097	0	0	0	0	0	0	0	0	0	0	0	0	0	0	0	0	0	0	0
69	3	SL17	0	0	0	0	0	0	0	0	0	0	0	0	0	0	0	0	0	0	0	0	0	0	0	0	0	0	32.06252237	0	0	0	0	0	0	0	0	0	0	0	0	0	0	0	0	0	0	0	0
70	2998	SL18	0	0	0	0	0	0	0	0	0	0	0	0	0	0	0	0	0	0	0	0	0	0	0	0	0	0	0	0	0	0	0	0	0	0	0	0	0	0	0	0	0	0	0	0	0	0	0
71	2999	SL19	0	0	0	0	0	0	0	0	0	0	0	470.7378123	0	0	0	0	0	0	0	0	0	0	0	0	0	0	25.94939199	0	0	0	0	0	0	0	0	0	0	0	0	0	0	0	0	0	0	0	0
72	4375	PA1	0	0	0	0	0	0	0	0	0	0	0	0	0	0	0	0	0	0	0	0	0	0	0	0	0	0	0	0	0	0	0	0	0	0	0	0	0	0	0	0	0	0	0	0	0	0	0
73	4377	PA2	0	0	0	0	0	0	0	0	0	0	0	0	0	0	0	0	0	0	0	0	0	0	0	0	0	0	2.472936513	0	0	0	0	0	0	0	0	0	0	0	0	0	0	0	0	0	0	0	0
74	4379	PA3	0	0	0	0	0	0	0	0	0	0	0	1.643734531	0	0	0	0	0	0	0	0	0	0	0	0	0	0	3937.180527	0	0	0	0	0	0	0	0	0	0	0	0	0	0	0	0	0	0	0	0
75	4381	PA4	0	0	0	0	0	0	0	0	0	0	0	5112.160844	0	0	0	0	0	0	0	0	0	0	0	0	0	0	5869.644657	0	0	0	0	0	0	0	0	0	0	0	0	0	0	0	0	2.002182833	0	0	0
76	4383	PA5	0	0	0	0	0	0	0	0	0	0	0	128.0212148	0	0	0	0	0	0	0	0	0	0	0	0	0	0	378.5708277	0	0	0	0	0	0	0	0	0	0	0	0	0	0	0	0	0	0	0	0
77	4385	PA6	0	0	0	0	0	0	0	0	0	0	0	104.7800837	0	0	0	0	0	0	0	0	0	0	0	0	0	0	3944.266202	0	0	0	0	0	0	0	0	0	0	0	0	0	0	0	0	7.391291143	0	0	0
78	4387	PA7	0	0	0	0	0	0	0	0	0	0	0	0	0	0	0	0	0	0	0	0	0	0	0	0	0	0	0	0	0	0	0	0	0	0	0	0	0	0	0	0	0	0	0	0	0	0	0
79	4389	PA8	0	0	0	0	0	0	0	0	0	0	0	0	0	0	0	0	0	0	0	0	0	0	0	0	0	0	0	0	0	0	0	0	0	0	0	0	0	0	0	0	0	0	0	0	0	0	0
80	4391	PA9	0	0	0	0	0	0	0	0	0	0	0	1473.769053	0	0	0	0	0	0	0	0	0	0	0	0	0	0	146984.8488	0	0	0	0	0	0	0	0	0	0	0	0	0	0	0	0	0	0	0	0
81	4393	PA11	0	0	0	0	0	0	0	0	0	0	0	0	0	0	0	0	0	0	0	0	0	0	0	0	0	0	0	0	0	0	0	0	0	0	0	0	0	0	0	0	0	0	0	0	0	0	0
82	4395	PA10	0	0	0	0	0	0	0	0	0	0	0	6191.518688	0	0	0	0	0	0	0	0	0	0	0	0	0	0	17102.45422	0	0	0	0	0	0	0	0	0	0	0	0	0	0	0	0	0	0	0	0
83	4397	PA14	0	0	0	0	0	0	0	0	0	0	0	311.9297238	0	0	0	0	0	0	0	0	0	0	0	0	0	0	0	0	0	0	0	0	0	0	0	0	0	0	0	0	0	0	0	0	0	0	0
84	4399	PA12	0	0	0	0	0	0	0	0	0	0	0	0	0	0	0	0	0	0	0	0	0	0	0	0	0	0	2.01863883	0	0	0	0	0	0	0	0	0	0	0	0	0	0	0	0	0	0	0	0
85	4401	PA13	0	0	0	0	0	0	0	0	0	0	0	8.799540801	0	0	0	0	0	0	0	0	0	0	0	0	0	0	0	0	0	0	0	0	0	0	0	0	0	0	0	0	0	0	0	0	0	0	0
86	4407	PA16	0	0	0	0	0	0	0	0	0	0	0	337.0444333	0	0	0	0	0	0	0	0	0	0	0	0	0	0	0	0	0	0	0	0	0	0	0	0	0	0	0	0	0	0	0	0	0	0	0
87	4409	PA17	0	0	0	0	0	0	0	0	0	0	0	80832.12259	0	0	0	0	0	0	0	0	0	600.8603458	0	0	0	0	0	0	0	0	0	0	0	0	0	0	0	0	0	0	0	0	0	0	0	0	0
88	4411	PA18	0	0	0	0	0	0	0	0	0	0	0	154.3590744	0	0	0	0	0	0	0	0	0	0	0	0	0	0	11565.52055	0	0	0	0	0	0	0	0	0	0	0	0	0	0	0	0	10.9838235	0	0	0
89	4413	PA19	0	0	0	0	0	0	0	0	0	0	0	0	0	0	0	0	0	0	0	0	0	78.7160839	0	0	0	0	2791.942408	0	0	0	0	0	0	0	0	0	0	0	0	0	0	0	0	0	0	0	0
90	4415	PA23	0	0	0	0	0	0	0	0	0	0	0	0	0	0	0	0	0	0	0	0	0	0	0	0	0	0	40.99253657	0	0	0	0	0	0	0	0	0	0	0	0	0	0	0	0	0	0	0	0
91	4417	PA20	0	0	0	0	0	0	0	0	0	0	0	2.425105209	0	0	0	0	0	0	0	0	0	0	0	0	0	0	35.39775284	0	0	0	0	0	0	0	0	0	0	0	0	0	0	0	0	0	0	0	0
92	4419	PA21	0	0	0	0	0	0	0	0	0	0	0	3.239490528	0	0	0	0	0	0	0	0	0	115.5587095	0	0	0	0	63.6016327	0	0	0	0	0	0	0	0	0	0	0	0	0	0	0	0	0	0	0	0
93	4421	PA24	0	0	0	0	0	0	0	0	0	0	0	4.105989741	0	0	0	0	0	0	0	0	0	0	0	0	0	0	4.107066862	0	0	0	0	0	0	0	0	0	0	0	0	0	0	0	0	0	0	0	0
94	4423	PA25	0	0	0	0	0	0	0	0	0	0	0	0	0	0	0	0	0	0	0	0	0	0	0	0	0	0	0	0	0	0	0	0	0	0	0	0	0	0	0	0	0	0	0	0	0	0	0
95	4425	PA26	0	0	0	0	0	0	0	0	0	0	0	0	0	0	0	0	0	0	0	0	0	0	0	0	0	0	0	0	0	0	0	0	0	0	0	0	0	0	0	0	0	0	0	0	0	0	0
96	4427	PA27	0	0	0	0	0	0	0	0	0	0	0	44.22626057	0	0	0	0	0	0	0	0	0	0	0	0	0	0	8.974637168	0	0	0	0	0	0	0	0	0	0	0	0	0	0	0	0	0	0	0	0
97	4429	PA28	0	0	0	0	0	0	0	0	0	0	0	638.6770945	0	0	0	0	0	0	0	0	0	0	0	0	0	0	5738.110608	0	0	0	0	0	0	0	0	0	0	0	0	0	0	0	0	2.713571316	0	0	0
98	4431	PA29	0	0	0	0	0	0	0	0	0	0	0	0	0	0	0	0	0	0	0	0	0	0	0	0	0	0	0	0	0	0	0	0	0	0	0	0	0	0	0	0	0	0	0	0	0	0	0
99	4433	PA30	0	0	0	0	0	0	0	0	0	0	0	0	0	0	0	0	0	0	0	0	0	0	0	0	0	0	0	0	0	0	0	0	0	0	0	0	0	0	0	0	0	0	0	0	0	0	0
100	4435	PA31	0	0	0	0	0	0	0	0	0	0	0	327258.3701	0	0	0	0	0	0	0	0	0	0	0	0	0	0	0	0	0	0	0	0	0	0	0	0	0	0	0	0	0	0	0	0	0	0	0
101	4437	PA32	0	0	0	0	0	0	0	0	0	0	0	1.067689646	0	0	0	0	0	0	0	0	0	0	0	0	0	0	3.219015522	0	0	0	0	0	0	0	0	0	0	0	0	0	0	0	0	1.164319791	0	0	0
102	4439	PA33	0	0	0	0	0	0	0	0	0	0	0	1754.091926	0	0	0	0	0	0	0	0	0	0	0	0	0	0	15422.46004	0	0	0	0	0	0	0	0	0	0	0	0	0	0	0	0	0	0	0	0
103	4441	PA34	0	0	0	0	0	0	0	0	0	0	0	470.247924	0	0	0	0	0	0	0	0	0	0	0	0	0	0	0	0	0	0	0	0	0	0	0	0	0	0	0	0	0	0	0	0	0	0	0
104	4443	PA39	0	0	0	0	0	0	0	0	0	0	0	39785.56993	0	0	0	0	0	0	0	0	0	545.7823287	0	0	0	0	92879.94941	0	0	0	0	0	0	0	0	0	0	0	3.585947375	0	0	0	0	31.09988456	0	0	0
105	4445	PA35	0	0	0	0	0	0	0	0	0	0	0	32.11175208	0	0	0	0	0	0	0	0	0	0	0	0	0	0	0	0	0	0	0	0	0	0	0	0	0	0	0	0	0	0	0	0	0	0	0
106	4447	PA36	0	0	0	0	0	0	0	0	0	0	0	8.107147603	0	0	0	0	0	0	0	0	0	0	0	0	0	0	26.83829443	0	0	0	0	0	0	0	0	0	0	0	0	0	0	0	0	2.237580641	0	0	0
107	4449	PA37	0	0	0	0	0	0	0	0	0	0	0	33.29979988	0	0	0	0	0	0	0	0	0	0	0	0	0	0	0	0	0	0	0	0	0	0	0	0	0	0	0	0	0	0	0	0	0	0	0
108	4451	PA38	0	0	0	0	0	0	0	0	0	0	0	0	0	0	0	0	0	0	0	0	0	0	0	0	0	0	0	0	0	0	0	0	0	0	0	0	0	0	0	0	0	0	0	0	0	0	0
109	4453	PA40	0	0	0	0	0	0	0	0	0	0	0	293059.114	0	0	0	0	0	0	0	0	0	0	0	0	0	0	0	0	0	0	0	0	0	0	0	0	0	0	0	0	0	0	0	0	0	0	0
110	4455	PA41	0	0	0	0	0	0	0	0	0	0	0	29.52209778	0	0	0	0	0	0	0	0	0	0	0	0	0	0	1.932046832	0	0	0	0	0	0	0	0	0	0	0	0	0	0	0	0	0	0	0	0
111	4457	PA42	0	0	0	0	0	0	0	0	0	0	0	26801.50138	0	0	0	0	0	0	0	0	0	0	0	0	0	0	0	0	0	0	0	0	0	0	0	0	0	0	0	0	0	0	0	0	0	0	0
112	4459	PA43	0	0	0	0	0	0	0	0	0	0	0	0	0	0	0	0	0	0	0	0	0	0	0	0	1.674844347	0	0	0	0	0	0	0	0	0	0	0	0	0	0	0	0	0	0	0	0	0	0
113	4461	PA44	0	0	0	0	0	0	0	0	0	0	0	477.1426875	0	0	0	0	0	0	0	0	0	0	0	0	0	0	6.594367489	0	0	0	0	0	0	0	0	0	0	0	0	0	0	0	0	3.211083108	0	0	0
114	4463	PA45	0	0	0	0	0	0	0	0	0	0	0	0	0	0	0	0	0	0	0	0	0	0	0	0	0	0	0	0	0	0	0	0	0	0	0	0	0	0	0	0	0	0	0	0	0	0	0
115	4465	PA46	0	0	0	0	0	0	0	0	0	0	0	0	0	0	0	0	0	0	0	0	0	0	0	0	0	0	0	0	0	0	0	0	0	0	0	0	0	0	0	0	0	0	0	0	0	0	0
116	4467	PA50	0	0	0	0	0	0	0	0	0	0	0	72.48632372	0	0	0	0	0	0	0	0	0	301.238392	0	0	0	0	0	0	0	0	0	0	0	0	0	0	0	0	0	0	0	0	0	0	0	0	0
117	4469	PA48	0	0	0	0	0	0	0	0	0	0	0	530.288359	0	0	0	0	0	0	0	0	0	0	0	0	0	0	824.6275563	0	0	0	0	0	0	0	0	0	0	0	0	0	0	0	0	8.04165911	0	0	0
118	4471	PA49	0	0	0	0	0	0	0	0	0	0	0	0	0	0	0	0	0	0	0	0	0	0	0	0	0	0	0	0	0	0	0	0	0	0	0	0	0	0	0	0	0	0	0	0	0	0	0
119	4473	PA51	0	0	0	0	0	0	0	0	0	0	0	0	0	0	0	0	0	0	0	0	0	0	0	0	0	0	0	0	0	0	0	0	0	0	0	0	0	0	0	0	0	0	0	0	0	0	0
120	4525	PA52	0	0	0	0	0	0	0	0	0	0	0	257.6079834	0	0	0	0	0	0	0	0	0	0	0	0	0	0	498244.0296	0	0	0	0	0	0	0	0	0	0	0	0	0	0	0	0	0	0	0	0
121	4527	PA54	0	0	0	0	0	0	0	0	0	0	0	256.0543748	0	0	0	0	0	0	0	0	0	0	0	0	0	0	0	0	0	0	0	0	0	0	0	0	0	0	0	0	0	0	0	0	0	0	0
122	4529	PA55	0	0	0	0	0	0	0	0	0	0	0	1284.321555	0	0	0	0	0	0	0	0	0	0	0	0	0	0	0	0	0	0	0	0	0	0	0	0	0	0	0	0	0	0	0	0	0	0	0
123	4531	PA53	0	0	0	0	0	0	0	0	0	0	0	15587.62521	0	0	0	0	0	0	0	0	0	0	0	0	0	0	0	0	0	0	0	0	0	0	0	0	0	0	0	0	0	0	0	0	0	0	0
124	4533	PA56	0	0	0	0	0	0	0	0	0	0	0	60493.12945	0	0	0	0	0	0	0	0	0	0	0	0	0	0	0	0	0	0	0	0	0	0	0	0	0	0	0	0	0	0	0	0	0	0	0
[truncated: 66 more columns]
